# Supplementary material for: Adding More Junior Residents May Worsen Emergency Department Crowding
Source: PLoS One. 2014 Nov 4;9(11):e110801. doi: 10.1371/journal.pone.0110801 (PMC4219696; doi:10.1371/journal.pone.0110801)
Supplement: Supporting Information S1 — Database. (XLSX) [file pone.0110801.s001.xlsx]

## Sheet: Total patients
Patient age	Length of ED stay	Patient volume	Number of ambulance arrivals	ER boading	Nurse	Attendant physician	Senior resident	Junior resident	Percentage of admissions	16:00-23:59	0:00-07:59	Ambulance Arribal	Bed occupancy
1	11	4	1	0	2	1	4	0	11.6667	0	0	1	64.3054
36	15	7	0	0	2	2	2	0	23.7288	1	0	0	75.161
82	15	3	2	1	2	2	0	0	6.93069	0	0	0	68.1693
70	15	7	1	1	2	1	3	0	7.43802	0	0	0	64.5814
73	15	6	0	0	2	3	3	0	11.5385	0	0	0	69.5492
1	16	3	1	0	2	1	3	0	28.0702	0	0	0	75.069
80	16	3	0	0	2	1	2	0	15.4762	0	0	0	66.6973
33	16	5	1	0	2	2	1	0	8.47458	0	0	0	67.1573
2	16	2	0	0	3	2	2	0	17.1429	1	0	0	68.9972
53	17	6	0	0	2	1	2	0	8.47458	1	0	0	67.1573
39	17	3	0	0	2	2	1	0	13.2231	0	0	0	67.3413
48	17	5	0	0	3	1	2	0	12.2642	1	0	0	65.3174
9	18	6	0	0	2	1	2	0	8.25688	0	0	0	73.4131
1	18	5	0	0	2	2	1	0	9.27835	0	0	0	70.1012
5	18	1	0	0	2	2	0	0	3.50877	0	0	0	68.8132
82	18	7	1	0	2	1	2	0	12.3967	0	0	0	65.9614
28	18	5	0	0	3	1	4	0	7.69231	1	0	0	69.0892
35	18	7	1	1	2	1	3	0	7.43802	0	0	0	64.5814
9	18	5	0	0	2	1	3	0	7.43802	0	0	0	64.5814
53	18	2	1	0	2	3	1	0	11.5385	0	0	1	69.5492
70	18	5	1	0	2	1	2	0	7.33945	0	0	0	67.2493
13	19	1	0	0	2	1	2	0	18.9189	0	0	0	74.241
27	19	5	0	0	3	1	2	0	7.36842	1	0	0	70.2852
16	19	6	0	0	3	1	2	0	10.2804	0	0	0	72.7691
56	19	6	2	0	3	2	1	0	7.63889	0	0	1	63.3855
36	19	6	0	0	2	3	3	0	11.5385	0	0	0	69.5492
39	20	6	0	0	2	1	2	0	8.25688	0	0	0	73.4131
56	20	2	0	0	2	1	1	0	6.45161	0	1	0	65.0414
73	20	6	0	0	2	1	3	0	6.66667	0	0	0	63.1095
47	21	2	0	0	3	3	0	0	15.4762	1	0	0	66.6973
34	21	5	0	0	2	1	2	0	8.47458	0	0	0	67.1573
20	21	11	1	0	3	2	1	0	4.91803	1	0	0	68.0773
53	21	8	2	0	2	1	4	0	11.6667	0	0	0	64.3054
52	21	5	0	1	2	1	2	0	8.57143	0	0	0	67.8933
18	21	4	0	0	2	1	2	0	10.2362	0	0	0	65.6854
27	22	8	0	0	2	2	1	0	17.5926	0	0	0	69.5492
28	22	4	0	0	2	2	1	0	15.4762	0	0	0	66.6973
35	22	5	0	0	2	1	1	0	7.29167	0	0	0	65.9614
17	22	7	0	0	2	1	3	0	17.9245	0	0	0	62.3735
17	22	3	0	0	3	1	1	0	18.75	1	0	0	65.6854
31	22	6	0	0	3	2	1	0	7.63889	0	0	0	63.3855
23	22	5	0	0	2	1	3	0	6.87023	0	0	0	66.7893
41	22	6	0	0	2	1	3	0	6.87023	0	0	0	66.7893
0	22	8	2	0	2	1	4	0	11.6667	0	0	1	64.3054
52	22	8	2	0	2	1	4	0	11.6667	0	0	0	64.3054
23	22	12	1	0	3	1	2	0	10.7692	0	0	0	62.7415
79	22	1	0	0	3	2	1	0	28.125	1	0	0	70.6532
27	23	4	0	0	2	1	6	0	8.25688	0	0	0	73.4131
5	23	6	0	0	2	2	1	0	8.47458	0	0	0	67.1573
53	23	2	0	0	2	1	2	0	9.25926	0	0	0	63.4775
26	23	8	1	1	2	1	3	0	7.43802	0	0	0	64.5814
63	23	12	1	0	3	1	2	0	10.7692	0	0	0	62.7415
33	24	5	0	0	2	2	1	0	7.36842	0	0	0	70.2852
15	24	5	0	0	2	2	1	0	7.36842	0	0	0	70.2852
74	24	2	0	0	3	2	0	0	16.9811	1	0	0	74.517
19	24	2	0	0	2	2	1	0	8.47458	0	1	0	67.1573
45	24	5	0	0	2	1	2	0	8.47458	0	0	0	67.1573
63	24	1	0	0	2	1	1	0	16.1765	0	0	0	70.5612
70	24	4	1	0	2	3	0	0	7.29167	0	0	0	66.6053
4	24	9	3	1	2	3	0	0	7.29167	0	0	0	66.6053
42	24	8	0	0	2	2	2	0	4.91803	0	0	0	68.0773
92	25	7	0	0	2	0	7	0	8.25688	1	0	0	73.4131
37	25	8	0	0	3	1	2	0	10.2804	0	0	0	72.7691
65	25	13	0	0	2	2	2	0	11.5044	0	0	0	65.4094
59	25	7	0	0	2	1	3	0	17.9245	0	0	0	62.3735
70	25	3	0	3	2	1	1	0	18.75	0	0	0	65.6854
2	25	7	1	1	2	3	0	0	7.29167	0	0	0	66.6053
48	25	5	1	1	2	2	2	0	11.0236	0	0	0	66.9733
44	25	3	0	0	2	2	2	0	6.87023	0	0	0	66.7893
10	25	11	1	0	2	2	2	0	4.91803	1	0	0	68.0773
74	25	3	0	0	2	3	1	0	11.5385	0	0	0	69.5492
19	25	6	1	0	2	2	1	0	10.1852	0	0	0	65.7774
33	25	8	2	0	2	1	2	0	11.7117	0	0	0	66.6973
24	26	6	0	0	2	1	2	0	8.25688	0	0	0	73.4131
69	26	2	0	0	2	2	2	0	5.33333	0	0	0	72.2171
5	26	5	0	0	2	1	3	0	6.87023	0	0	0	66.7893
39	26	4	0	0	2	3	1	0	6.87023	1	0	0	66.7893
28	26	7	1	0	2	2	2	0	4.91803	0	0	0	68.0773
16	26	6	1	0	2	2	1	0	10.1852	0	0	0	65.7774
29	26	9	0	0	3	1	2	0	8.18182	0	0	0	67.4333
27	27	3	0	0	2	1	2	0	18.9189	0	0	0	74.241
39	27	8	0	0	3	1	2	0	10.2804	0	0	0	72.7691
38	27	2	1	1	3	1	3	0	18.6667	1	0	0	72.7691
2	27	6	0	0	2	2	1	0	8.47458	0	0	0	67.1573
0	27	1	0	0	2	1	1	0	11.5044	0	1	0	65.4094
39	27	7	0	0	2	1	3	0	17.9245	0	0	0	62.3735
62	27	8	1	0	3	2	1	0	7.63889	0	0	0	63.3855
10	27	4	0	0	3	3	0	0	6.87023	1	0	0	66.7893
12	27	7	1	0	2	2	2	0	4.91803	0	0	0	68.0773
1	27	5	0	0	2	1	2	0	7.33945	0	0	0	67.2493
78	27	6	1	0	2	2	1	0	10.1852	0	0	0	65.7774
0	27	7	0	0	2	2	1	0	10.1852	0	0	0	65.7774
0	27	5	0	1	2	1	2	0	8.57143	0	0	0	67.8933
79	27	4	0	0	3	2	2	0	25	1	0	0	71.6651
74	27	7	0	2	2	1	2	0	11.7117	0	0	0	66.6973
56	27	7	0	2	2	1	2	0	11.7117	0	0	0	66.6973
17	28	4	0	0	3	1	3	0	15.1899	1	0	0	76.081
4	28	8	0	1	2	2	1	0	9.27835	0	0	0	70.1012
16	28	5	0	0	2	2	1	0	9.27835	0	0	0	70.1012
49	28	17	2	0	2	2	1	0	8.47458	0	0	0	67.1573
27	28	13	0	0	2	2	2	0	11.5044	0	0	0	65.4094
36	28	7	0	0	2	1	2	0	12.3967	0	0	0	65.9614
1	28	7	0	0	3	3	0	0	15.3226	1	0	0	67.9853
26	28	2	0	0	3	2	4	0	14.7059	1	0	0	69.0892
36	28	8	1	0	2	2	1	0	11.6667	0	0	0	64.3054
52	28	14	1	0	3	1	2	0	10.7692	0	0	0	62.7415
2	28	5	2	0	2	2	1	0	13.2231	0	0	0	67.3413
40	29	2	0	0	3	1	3	0	18.3673	1	0	0	72.8611
58	29	2	0	0	3	0	4	0	13.7931	1	0	0	72.4931
29	29	6	0	0	3	1	2	0	10.2804	0	0	0	72.7691
38	29	8	0	1	2	2	1	0	9.27835	0	0	0	70.1012
64	29	8	0	1	2	2	1	0	9.27835	0	0	0	70.1012
31	29	1	0	0	2	1	1	0	6.45161	0	1	0	65.0414
28	29	7	0	0	2	1	2	0	12.3967	0	0	0	65.9614
1	29	5	0	1	2	3	0	0	7.29167	0	0	0	66.6053
45	29	7	0	1	2	1	3	0	4.91803	0	0	0	68.0773
39	29	7	1	0	2	1	3	0	4.91803	0	0	0	68.0773
2	29	5	0	0	3	2	1	0	7.33945	1	0	0	67.2493
48	29	14	1	0	2	1	2	0	10.7692	0	0	0	62.7415
1	29	1	0	0	3	1	3	0	26.4151	1	0	0	71.2971
54	29	6	1	1	2	1	2	0	12.2642	0	0	0	65.3174
3	30	7	1	1	3	1	2	0	10.2804	0	0	0	72.7691
39	30	8	0	1	2	2	1	0	9.27835	0	0	0	70.1012
4	30	4	0	0	2	2	1	0	8.47458	0	1	0	67.1573
1	30	6	0	0	2	1	3	0	6.87023	0	0	0	66.7893
0	30	6	0	2	2	1	2	0	8.57143	0	0	0	67.8933
9	31	6	1	0	2	2	1	0	7.36842	0	0	0	70.2852
53	31	4	0	0	2	2	1	0	15.4762	0	0	0	66.6973
55	31	4	2	1	2	2	1	0	18.75	1	0	0	65.6854
2	31	6	0	0	2	1	2	0	12.3967	0	0	0	65.9614
62	31	6	1	0	2	1	2	0	5.98291	0	0	0	64.0294
3	31	8	0	0	2	1	2	0	5.98291	0	0	0	64.0294
62	31	5	0	1	2	3	0	0	7.29167	0	0	0	66.6053
1	31	7	1	1	2	3	0	0	7.29167	0	0	0	66.6053
11	31	7	0	0	3	3	0	0	15.3226	1	0	0	67.9853
0	31	5	1	1	2	2	2	0	11.0236	0	0	0	66.9733
26	31	13	1	0	2	1	3	0	6.87023	0	0	0	66.7893
43	31	13	1	0	2	1	3	0	6.87023	0	0	0	66.7893
77	31	6	0	0	2	1	3	0	6.87023	0	0	0	66.7893
52	31	5	0	0	2	1	2	0	12	0	0	0	66.7893
27	31	7	0	0	3	2	2	0	2.04082	1	0	0	66.6973
24	31	6	0	2	2	1	2	0	8.57143	0	0	0	67.8933
1	31	6	0	2	2	1	2	0	11.7117	0	0	0	66.6973
27	31	5	0	0	2	2	1	0	8.54701	0	0	0	66.4213
4	32	4	0	0	2	2	1	0	17.5926	0	0	0	69.5492
2	32	2	0	0	2	1	1	0	8.47458	0	1	0	67.1573
5	32	7	0	0	2	1	2	0	8.47458	0	0	0	67.1573
18	32	5	0	0	2	1	2	0	7.33945	0	0	0	67.2493
35	32	7	0	0	2	1	3	0	6.66667	0	0	0	63.1095
37	32	12	1	0	3	1	2	0	10.7692	0	0	0	62.7415
53	32	6	1	0	2	2	1	0	10.1852	0	0	0	65.7774
2	32	8	1	1	2	1	2	0	8.57143	0	0	0	67.8933
52	32	9	0	0	2	1	2	0	8.57143	0	0	0	67.8933
9	32	6	1	0	2	1	2	0	12.2642	0	0	0	65.3174
41	33	4	0	0	2	2	1	0	17.5926	0	0	0	69.5492
0	33	11	1	0	3	3	0	0	15.4762	1	0	0	66.6973
0	33	2	0	0	3	2	0	0	15.4762	1	0	0	66.6973
13	33	6	0	0	2	2	1	0	8.47458	0	0	0	67.1573
9	33	2	0	0	2	1	1	0	6.45161	0	1	0	65.0414
35	33	6	0	0	3	2	0	0	6.45161	1	0	0	65.0414
45	33	10	0	0	2	1	2	0	8.75912	0	0	0	65.6854
63	33	3	1	0	2	2	0	0	15.1515	0	0	1	69.3652
4	33	7	1	1	2	3	0	0	7.29167	0	0	0	66.6053
0	33	11	0	0	2	2	2	0	11.0236	0	0	0	66.9733
8	33	8	1	0	2	1	3	0	6.87023	0	0	0	66.7893
2	33	8	3	0	2	1	3	0	7.43802	0	0	0	64.5814
49	33	7	1	0	2	1	2	0	12	0	0	0	66.7893
63	33	4	0	0	2	1	2	0	7.33945	0	0	0	67.2493
2	33	6	0	0	3	1	3	0	11.6667	1	0	0	64.3054
35	33	12	1	0	3	1	2	0	10.7692	0	0	0	62.7415
1	33	6	1	0	2	2	1	0	10.1852	0	0	0	65.7774
16	33	5	0	0	2	1	2	0	11.7117	0	0	0	66.6973
52	33	5	0	0	2	1	2	0	11.7117	0	0	0	66.6973
64	33	10	0	0	2	2	1	0	13.2231	0	0	0	67.3413
46	33	10	1	2	2	2	1	0	13.2231	0	0	0	67.3413
29	34	10	1	0	2	2	1	0	17.5926	0	0	0	69.5492
8	34	7	0	0	3	0	7	0	8.25688	1	0	0	73.4131
84	34	8	0	1	3	1	2	0	10.2804	0	0	0	72.7691
32	34	4	0	0	2	1	1	0	6.45161	0	1	0	65.0414
47	34	9	3	1	2	3	0	0	7.29167	0	0	0	66.6053
85	34	10	1	1	2	1	2	0	6.87023	0	0	0	66.7893
12	34	7	1	1	2	1	2	0	7.43802	0	0	0	64.5814
27	34	8	0	0	2	2	2	0	4.91803	0	0	0	68.0773
28	34	11	1	0	2	2	2	0	4.91803	1	0	0	68.0773
43	34	5	0	0	2	1	2	0	7.33945	0	0	0	67.2493
47	35	5	0	1	2	1	2	0	17.5926	1	0	0	69.5492
58	35	6	1	0	2	1	2	0	8.25688	0	0	0	73.4131
75	35	8	0	0	3	1	2	0	10.2804	0	0	0	72.7691
16	35	9	2	1	2	1	2	0	15.4762	0	0	0	66.6973
10	35	7	1	0	3	3	0	0	15.4762	1	0	0	66.6973
15	35	4	0	0	2	2	1	0	8.47458	0	1	0	67.1573
6	35	5	0	0	2	1	2	0	8.47458	0	0	0	67.1573
4	35	4	0	0	2	2	2	0	11.5044	0	0	0	65.4094
2	35	4	0	0	2	2	2	0	11.5044	0	0	0	65.4094
2	35	5	0	1	2	2	2	0	11.0236	0	0	0	66.9733
61	35	8	1	1	2	1	3	0	7.43802	0	0	0	64.5814
1	35	7	0	0	2	1	3	0	7.43802	0	0	0	64.5814
1	35	5	0	0	2	2	1	0	7.33945	1	0	0	67.2493
61	35	9	0	0	2	2	1	0	11.6667	0	0	0	64.3054
0	35	6	2	0	2	1	3	0	6.66667	0	0	0	63.1095
36	35	14	1	0	2	1	2	0	10.7692	0	0	0	62.7415
60	35	12	1	0	3	1	2	0	10.7692	0	0	0	62.7415
86	35	2	0	0	2	1	1	0	14.4737	0	1	0	71.0212
52	35	8	2	0	2	1	2	0	11.7117	0	0	0	66.6973
52	35	4	0	0	3	2	3	0	18.3333	1	0	0	67.2493
10	36	2	2	0	2	2	0	0	17.3077	0	0	1	75.621
9	36	6	0	0	2	1	2	0	8.25688	0	0	0	73.4131
65	36	11	1	0	3	3	0	0	15.4762	1	0	1	66.6973
2	36	6	0	0	3	1	3	0	21.9178	1	0	0	66.7893
56	36	7	1	0	2	1	2	0	12.3967	0	0	0	65.9614
0	36	3	1	0	2	2	0	0	15.1515	0	0	0	69.3652
51	36	8	1	0	2	3	0	0	7.29167	0	0	0	66.6053
80	36	7	0	0	3	3	0	0	15.3226	1	0	0	67.9853
40	36	1	0	0	2	1	1	0	9.09091	0	0	0	69.8252
2	36	7	0	1	2	1	3	0	4.91803	0	0	0	68.0773
70	36	10	3	0	2	1	2	0	13.7931	0	0	0	65.3174
72	36	9	0	0	2	1	2	0	8.57143	0	0	0	67.8933
8	36	5	0	0	2	1	2	0	12.2642	0	0	0	65.3174
13	37	2	0	0	3	1	1	0	13.8889	1	0	0	72.4931
32	37	4	2	0	2	1	3	0	28.0702	0	0	0	75.069
66	37	5	2	0	2	2	3	0	20.9677	0	0	0	77.6449
28	37	6	1	1	2	2	2	0	9.09091	0	0	0	77.7369
53	37	8	0	0	3	1	2	0	10.2804	0	0	0	72.7691
3	37	8	0	1	2	2	1	0	9.27835	0	0	0	70.1012
10	37	6	0	0	2	1	2	0	12.3967	0	0	0	65.9614
4	37	6	0	0	2	1	2	0	12.3967	0	0	0	65.9614
82	37	5	0	1	2	3	0	0	7.29167	0	0	0	66.6053
81	37	1	0	0	2	2	0	0	15.0943	0	0	0	69.6412
87	37	6	0	0	3	2	1	0	7.63889	0	0	0	63.3855
65	37	6	1	0	3	2	1	0	7.63889	0	0	0	63.3855
34	37	3	0	0	2	1	3	0	6.87023	0	0	0	66.7893
70	37	8	1	1	2	1	3	0	7.43802	0	0	0	64.5814
33	37	8	3	0	2	1	3	0	7.43802	0	0	0	64.5814
34	37	3	0	0	3	2	3	0	7.93651	1	0	0	72.1251
12	37	8	0	0	2	2	1	0	12	1	0	0	66.7893
59	37	5	0	0	2	1	2	0	7.33945	0	0	0	67.2493
27	37	2	0	0	3	2	2	0	11.4286	1	0	0	67.2493
2	37	10	4	0	2	2	1	0	10.1852	0	0	0	65.7774
11	37	6	0	0	2	1	2	0	10.1852	0	0	0	65.7774
21	37	7	0	0	2	2	3	0	11.7117	0	0	0	66.6973
47	38	3	1	2	2	2	0	0	13.8889	0	0	0	72.4931
43	38	8	0	0	3	2	2	0	27.5862	1	0	0	74.701
74	38	6	1	0	2	2	2	0	9.09091	0	0	0	77.7369
1	38	4	0	0	2	3	3	0	18.75	0	0	0	75.713
45	38	7	1	1	3	1	2	0	10.2804	0	0	0	72.7691
26	38	7	1	1	3	1	2	0	10.2804	0	0	0	72.7691
49	38	3	0	0	2	2	1	0	18.75	0	0	0	65.6854
58	38	6	0	0	3	2	1	0	18.75	1	0	0	65.6854
3	38	5	1	0	3	1	2	0	5	1	0	0	65.5934
64	38	8	0	0	3	2	1	0	7.63889	0	0	0	63.3855
76	38	4	0	0	2	1	2	0	8.10811	0	0	0	66.8813
31	38	5	0	1	2	2	2	0	11.0236	0	0	0	66.9733
26	38	8	1	0	2	1	3	0	6.87023	0	0	0	66.7893
53	38	5	0	0	2	1	3	0	7.43802	0	0	0	64.5814
48	38	7	1	0	2	1	2	0	12	0	0	0	66.7893
13	38	2	0	0	3	1	3	0	11.3208	1	0	0	66.9733
0	38	6	1	0	2	2	1	0	10.1852	0	0	0	65.7774
38	38	6	4	0	2	1	4	0	8.57143	0	0	0	67.8933
22	38	9	2	1	2	2	3	0	11.7117	0	0	0	66.6973
24	38	8	1	0	2	1	2	0	12.2642	0	0	0	65.3174
45	39	4	1	1	2	2	4	0	20.9677	0	0	0	77.6449
60	39	5	0	1	2	2	1	0	7.36842	0	0	0	70.2852
65	39	10	1	0	2	2	1	0	17.5926	0	0	0	69.5492
8	39	5	0	1	2	1	2	0	17.5926	1	0	0	69.5492
88	39	7	2	0	3	1	2	0	9.25926	1	0	0	63.4775
7	39	8	1	0	2	1	2	0	12.3967	0	0	0	65.9614
82	39	4	1	0	2	3	0	0	7.29167	0	0	0	66.6053
66	39	13	1	0	2	1	3	0	6.87023	0	0	0	66.7893
36	39	8	1	0	2	1	3	0	6.87023	0	0	0	66.7893
35	39	3	0	0	2	3	1	0	11.5385	0	0	0	69.5492
34	39	5	1	0	2	1	2	0	7.33945	0	0	0	67.2493
65	39	6	1	0	2	1	2	0	7.33945	0	0	0	67.2493
60	39	4	0	0	2	2	0	0	11.4286	0	0	0	67.2493
78	39	14	1	0	2	1	2	0	10.7692	0	0	0	62.7415
1	40	6	0	0	2	1	2	0	8.25688	0	0	0	73.4131
28	40	6	0	0	2	1	2	0	8.25688	0	0	0	73.4131
82	40	1	0	0	2	1	1	0	11.5044	0	1	0	65.4094
1	40	6	1	0	2	1	1	0	18.75	0	0	0	65.6854
57	40	8	1	0	2	3	0	0	7.29167	0	0	1	66.6053
15	40	2	0	0	3	2	3	0	10.9091	1	0	0	69.8252
75	40	8	1	0	2	2	1	0	7.63889	0	0	0	63.3855
49	40	7	2	0	3	2	1	0	7.63889	0	0	1	63.3855
10	40	5	0	0	2	1	3	0	6.87023	0	0	0	66.7893
74	40	8	1	1	3	1	3	0	13.75	1	0	0	69.6412
16	40	7	1	0	2	2	1	0	12	0	0	0	66.7893
20	40	8	1	0	2	1	3	0	4.91803	0	0	0	68.0773
3	40	8	1	0	2	1	3	0	4.91803	0	0	0	68.0773
48	40	7	0	0	2	2	1	0	11.6667	0	0	0	64.3054
2	40	8	1	0	2	2	1	0	11.6667	0	0	0	64.3054
3	40	9	0	0	2	2	1	0	11.6667	0	0	0	64.3054
2	40	8	1	2	2	2	1	0	11.6667	0	0	0	64.3054
21	40	6	1	0	3	1	2	0	10.7692	0	0	0	62.7415
27	40	10	4	0	2	2	1	0	10.1852	0	0	0	65.7774
68	40	10	4	0	2	2	1	0	10.1852	0	0	0	65.7774
44	40	6	0	0	2	2	1	0	8.77193	0	0	0	66.6973
1	40	6	0	1	2	1	2	0	12.2642	0	0	0	65.3174
31	40	8	0	1	2	1	2	0	12.2642	0	0	0	65.3174
44	40	8	0	1	2	1	2	0	12.2642	0	0	0	65.3174
62	40	8	0	1	2	1	2	0	12.2642	0	0	0	65.3174
60	40	9	0	0	2	1	2	0	8.18182	0	0	0	67.4333
29	41	1	0	0	2	1	3	0	28.0702	0	0	0	75.069
33	41	6	1	0	3	1	3	0	15.873	1	0	0	75.989
22	41	5	0	0	2	1	2	0	7.36842	1	0	0	70.2852
17	41	8	0	0	2	2	1	0	17.5926	0	0	0	69.5492
69	41	6	0	0	2	1	2	0	8.25688	0	0	0	73.4131
54	41	4	0	1	2	1	2	0	15.4762	0	0	0	66.6973
53	41	7	0	0	2	2	1	0	8.47458	0	0	0	67.1573
26	41	7	2	0	3	1	2	0	9.25926	1	0	0	63.4775
9	41	12	1	0	2	2	2	0	17.9245	0	0	0	62.3735
29	41	9	4	0	2	1	2	0	5.98291	0	0	0	64.0294
85	41	6	0	0	3	2	1	0	7.63889	0	0	0	63.3855
62	41	13	1	0	2	1	3	0	6.87023	0	0	0	66.7893
29	41	6	0	0	2	1	3	0	7.43802	0	0	0	64.5814
62	41	8	1	2	2	2	1	0	11.6667	0	0	0	64.3054
5	42	3	0	0	3	1	3	0	9.09091	1	0	0	77.7369
79	42	4	1	0	3	2	1	0	18.75	1	0	0	75.713
57	42	8	0	0	2	2	1	0	17.5926	0	0	0	69.5492
3	42	4	1	0	2	2	2	0	23.7288	0	0	0	75.161
42	42	7	0	1	2	2	1	0	9.27835	0	0	0	70.1012
30	42	5	1	0	2	2	1	0	8.47458	0	0	0	67.1573
47	42	1	0	0	2	1	1	0	12.1951	0	0	0	68.7213
55	42	3	1	0	3	1	2	0	23.0769	1	0	0	68.4453
23	42	12	1	0	2	2	2	0	17.9245	0	0	0	62.3735
4	42	7	0	1	2	2	2	0	17.9245	0	0	0	62.3735
51	42	6	1	0	3	2	1	0	7.63889	0	0	0	63.3855
6	42	6	1	0	2	2	2	0	11.0236	0	0	0	66.9733
14	42	9	0	0	2	2	1	0	11.6667	0	0	0	64.3054
27	42	4	1	0	2	1	4	0	8.57143	0	0	0	67.8933
30	42	5	0	0	2	2	3	0	11.7117	1	0	0	66.6973
77	42	3	0	0	2	2	1	0	13.2231	0	0	0	67.3413
11	43	5	0	1	3	1	2	0	17.5926	1	0	0	69.5492
43	43	8	0	1	3	1	2	0	10.2804	0	0	0	72.7691
80	43	4	0	1	2	1	2	0	15.4762	0	0	0	66.6973
49	43	2	1	0	2	1	1	0	8.47458	0	1	0	67.1573
9	43	7	0	0	2	2	1	0	8.47458	0	0	0	67.1573
19	43	3	0	3	2	1	1	0	18.75	0	0	0	65.6854
7	43	6	0	0	2	1	2	0	12.3967	0	0	0	65.9614
62	43	6	1	0	3	2	1	0	7.63889	0	0	0	63.3855
59	43	6	2	0	2	2	2	0	11.0236	0	0	0	66.9733
75	43	13	1	0	2	1	3	0	6.87023	0	0	0	66.7893
12	43	10	0	0	2	2	2	0	6.87023	0	0	0	66.7893
74	43	7	1	0	2	1	2	0	12	0	0	0	66.7893
23	43	7	1	1	2	1	2	0	4.91803	0	0	0	68.0773
20	43	6	1	0	2	1	2	0	7.33945	0	0	0	67.2493
4	43	8	1	2	2	2	1	0	11.6667	0	0	0	64.3054
72	43	6	0	0	2	1	4	0	11.6667	1	0	0	64.3054
50	43	6	2	0	2	1	3	0	6.66667	0	0	0	63.1095
52	43	14	1	0	3	1	2	0	10.7692	0	0	0	62.7415
52	43	8	0	2	2	1	2	0	11.7117	0	0	0	66.6973
2	43	9	2	1	2	2	3	0	11.7117	0	0	0	66.6973
73	43	5	0	0	2	1	2	0	12.2642	0	0	0	65.3174
36	43	3	0	1	2	1	2	0	12.2642	0	0	0	65.3174
31	43	10	2	1	2	1	2	0	12.2642	0	0	0	65.3174
71	44	2	0	0	3	1	1	0	13.8889	1	0	0	72.4931
20	44	10	1	0	2	1	2	0	5.98291	0	0	0	64.0294
22	44	8	2	0	2	1	2	0	5.98291	0	0	0	64.0294
1	44	7	0	0	2	2	2	0	11.0236	0	0	0	66.9733
15	44	4	0	0	2	3	1	0	6.87023	1	0	0	66.7893
29	44	8	3	0	2	1	3	0	7.43802	0	0	0	64.5814
63	44	8	1	0	2	1	3	0	4.91803	0	0	0	68.0773
9	44	9	2	1	2	1	2	0	7.33945	0	0	0	67.2493
30	44	5	1	0	3	1	3	0	27.6596	1	0	0	71.7571
28	44	4	0	0	2	2	0	0	11.4286	0	0	0	67.2493
24	44	6	0	0	2	1	3	0	6.66667	0	0	0	63.1095
44	44	12	1	0	3	1	2	0	10.7692	0	0	0	62.7415
1	44	6	1	0	3	1	2	0	10.7692	0	0	0	62.7415
58	44	7	0	0	2	2	1	0	10.1852	0	0	0	65.7774
37	44	7	0	2	2	1	2	0	11.7117	0	0	0	66.6973
26	44	5	0	0	2	2	1	0	8.54701	0	0	0	66.4213
17	44	5	0	0	3	1	3	0	17.1875	1	0	0	63.4775
55	45	4	0	0	2	3	3	0	18.75	0	0	0	75.713
28	45	7	0	0	3	0	7	0	8.25688	1	0	0	73.4131
44	45	7	2	1	2	2	2	0	11.5044	0	0	0	65.4094
2	45	10	0	0	2	2	1	0	6.20155	0	0	0	65.6854
65	45	7	0	0	2	1	2	0	12.3967	0	0	0	65.9614
17	45	8	1	0	2	2	3	0	12.3967	0	0	0	65.9614
51	45	4	1	0	2	3	0	0	7.29167	0	0	1	66.6053
28	45	14	0	0	3	2	1	0	7.63889	0	0	0	63.3855
25	45	6	0	0	3	2	1	0	7.63889	0	0	0	63.3855
1	45	10	0	0	2	2	2	0	11.0236	0	0	0	66.9733
11	45	7	1	1	2	1	3	0	7.43802	0	0	0	64.5814
15	45	5	0	0	2	1	3	0	7.43802	0	0	0	64.5814
34	45	8	3	0	2	1	3	0	7.43802	0	0	0	64.5814
81	45	2	0	0	3	1	3	0	16.6667	1	0	0	71.6651
61	45	7	1	0	2	1	3	0	4.91803	0	0	0	68.0773
71	45	7	1	0	2	1	3	0	4.91803	0	0	0	68.0773
22	45	8	2	0	3	1	2	0	10.7692	0	0	0	62.7415
26	45	12	2	0	2	1	2	0	10.1852	1	0	0	65.7774
1	45	7	0	2	2	1	2	0	11.7117	0	0	0	66.6973
1	45	7	0	2	2	1	2	0	11.7117	0	0	0	66.6973
37	45	7	1	0	2	2	1	0	13.2231	0	0	0	67.3413
20	45	7	1	0	2	2	1	0	13.2231	0	0	0	67.3413
26	46	2	0	0	2	0	2	0	16.4706	0	1	0	70.6532
24	46	6	0	0	2	2	1	0	7.36842	0	0	0	70.2852
0	46	3	0	0	2	1	2	0	17.5926	0	0	0	69.5492
6	46	6	1	0	2	1	2	0	8.25688	0	0	0	73.4131
36	46	7	0	0	3	0	7	0	8.25688	1	0	0	73.4131
52	46	6	0	0	3	1	2	0	10.2804	0	0	0	72.7691
38	46	6	0	0	3	1	2	0	10.2804	0	0	0	72.7691
79	46	1	0	0	2	2	0	0	9.52381	0	0	0	73.6891
39	46	3	0	0	3	3	0	0	15.4762	1	0	0	66.6973
13	46	17	2	0	2	2	1	0	8.47458	0	0	0	67.1573
2	46	5	0	0	2	2	1	0	15	0	0	0	67.8933
62	46	5	0	0	2	1	1	0	7.29167	0	0	0	65.9614
9	46	4	1	0	3	1	4	0	23.8095	1	0	0	68.9052
36	46	10	1	0	2	1	2	0	5.98291	0	0	0	64.0294
60	46	2	0	0	2	1	1	0	14.9254	0	0	0	68.0773
14	46	7	1	0	2	2	2	0	4.91803	0	0	0	68.0773
3	46	7	1	0	2	2	2	0	4.91803	0	0	0	68.0773
43	46	11	1	0	2	2	2	0	4.91803	1	0	0	68.0773
33	46	11	1	0	3	2	1	0	4.91803	1	0	0	68.0773
3	46	4	1	0	3	1	3	0	11.9048	1	0	0	71.1132
29	46	8	0	0	3	1	2	0	10.7692	0	0	0	62.7415
3	46	6	0	0	2	2	1	0	8.77193	0	0	0	66.6973
65	46	3	1	0	3	1	2	0	26.1538	1	0	1	70.7452
34	46	10	2	1	2	1	2	0	12.2642	0	0	0	65.3174
70	47	4	1	1	2	2	4	0	20.9677	0	0	1	77.6449
74	47	1	0	0	2	1	1	0	19.2982	0	0	0	68.4453
37	47	6	1	0	2	1	1	0	18.75	0	0	0	65.6854
35	47	6	0	0	3	2	1	0	18.75	1	0	0	65.6854
1	47	4	0	0	2	1	2	0	12.3967	0	0	0	65.9614
44	47	6	0	0	2	1	2	0	12.3967	0	0	0	65.9614
46	47	8	0	0	3	2	1	0	7.63889	0	0	0	63.3855
34	47	3	0	0	2	2	2	0	6.87023	0	0	0	66.7893
59	47	10	0	0	2	2	2	0	6.87023	0	0	0	66.7893
16	47	6	0	0	2	3	3	0	11.5385	0	0	0	69.5492
60	47	8	1	0	3	2	1	0	8.33333	1	0	0	64.9494
41	47	6	0	0	2	1	3	0	6.66667	0	0	0	63.1095
20	47	10	4	0	2	2	1	0	10.1852	0	0	1	65.7774
12	47	5	0	1	2	1	2	0	8.57143	0	0	0	67.8933
83	47	8	0	2	2	1	2	0	11.7117	0	0	0	66.6973
29	48	7	0	0	3	0	7	0	8.25688	1	0	0	73.4131
34	48	6	0	0	2	2	1	0	8.47458	0	0	0	67.1573
17	48	5	0	0	2	1	1	0	7.29167	0	0	0	65.9614
60	48	3	0	3	2	1	1	0	18.75	0	0	0	65.6854
19	48	5	2	0	2	2	1	0	18.75	0	0	0	65.6854
26	48	7	1	1	2	3	0	0	7.29167	0	0	0	66.6053
2	48	3	0	0	2	1	3	0	6.87023	0	0	0	66.7893
58	48	10	0	0	2	2	2	0	6.87023	0	0	0	66.7893
35	48	11	0	0	2	2	1	0	11.6667	0	0	0	64.3054
32	48	6	0	0	2	1	3	0	6.66667	0	0	0	63.1095
30	48	6	0	0	2	1	2	0	10.1852	0	0	0	65.7774
57	48	8	0	2	2	1	2	0	11.7117	0	0	0	66.6973
46	48	10	1	2	2	2	1	0	13.2231	0	0	0	67.3413
31	48	8	0	1	2	1	2	0	12.2642	0	0	0	65.3174
20	49	8	1	0	2	1	2	0	18.9189	0	0	0	74.241
28	49	5	0	0	3	1	2	0	7.36842	1	0	0	70.2852
24	49	4	1	0	2	2	1	0	23.7288	0	0	0	75.161
13	49	6	1	0	2	1	2	0	8.25688	0	0	0	73.4131
24	49	5	0	0	3	2	2	0	9.83607	1	0	0	74.793
12	49	7	1	0	2	1	4	0	9.27835	0	0	0	70.1012
69	49	9	2	1	2	1	2	0	15.4762	0	0	0	66.6973
1	49	3	0	0	2	3	0	0	15.4762	1	0	0	66.6973
55	49	6	0	0	2	1	2	0	8.47458	1	0	0	67.1573
36	49	6	1	0	3	2	1	0	27.4194	1	0	0	68.4453
34	49	5	1	1	2	1	3	0	17.9245	0	0	0	62.3735
3	49	14	0	0	3	2	1	0	7.63889	0	0	0	63.3855
35	49	5	0	0	2	1	3	0	6.87023	0	0	0	66.7893
38	49	10	0	0	2	2	2	0	6.87023	0	0	0	66.7893
73	49	7	1	0	2	2	1	0	12	0	0	0	66.7893
2	49	11	0	0	2	2	1	0	11.6667	0	0	0	64.3054
28	49	14	1	0	3	1	2	0	10.7692	0	0	0	62.7415
33	49	10	4	0	2	2	1	0	10.1852	0	0	0	65.7774
14	49	5	0	0	2	2	1	0	8.54701	0	0	0	66.4213
76	50	8	0	0	2	2	1	0	17.5926	0	0	0	69.5492
62	50	7	0	0	3	2	1	0	23.7288	1	0	0	75.161
13	50	6	1	1	3	1	2	0	10.2804	0	0	0	72.7691
80	50	17	2	0	2	2	1	0	8.47458	0	0	0	67.1573
1	50	3	1	0	2	2	1	0	11.5044	0	1	0	65.4094
44	50	4	0	0	2	2	2	0	11.5044	0	0	0	65.4094
43	50	3	0	0	3	2	3	0	7.93651	1	0	0	72.1251
4	50	5	1	0	2	1	3	0	4.91803	0	0	0	68.0773
44	50	7	1	0	2	2	2	0	4.91803	0	0	0	68.0773
4	51	2	0	0	2	1	2	0	18.9189	0	0	0	74.241
37	51	7	0	0	3	2	1	0	14.4737	1	0	0	72.5851
30	51	7	1	0	2	2	1	0	17.5926	0	0	0	69.5492
70	51	7	0	0	3	2	1	0	23.7288	1	0	0	75.161
8	51	7	0	1	2	2	1	0	9.27835	0	0	0	70.1012
28	51	1	0	0	2	2	2	0	5.33333	0	0	0	72.2171
26	51	4	0	0	2	2	1	0	8.47458	0	1	0	67.1573
25	51	4	1	0	2	1	3	0	17.9245	0	0	0	62.3735
48	51	6	1	0	2	1	1	0	18.75	0	0	0	65.6854
4	51	7	1	0	2	1	2	0	12.3967	0	0	0	65.9614
20	51	8	1	0	2	1	2	0	12.3967	0	0	0	65.9614
5	51	10	1	0	2	1	2	0	5.98291	0	0	0	64.0294
37	51	5	0	0	2	1	2	0	5.98291	0	0	0	64.0294
65	51	8	0	0	2	1	2	0	5.98291	0	0	0	64.0294
75	51	2	0	0	2	1	1	0	14.9254	0	0	0	68.0773
77	51	8	1	0	2	3	0	0	7.29167	0	0	0	66.6053
36	51	12	1	0	3	2	1	0	7.63889	0	0	0	63.3855
47	51	11	0	0	2	2	2	0	11.0236	0	0	0	66.9733
24	51	6	2	0	2	2	2	0	11.0236	0	0	0	66.9733
59	51	11	0	0	2	2	1	0	11.6667	0	0	0	64.3054
26	51	6	0	2	2	1	2	0	11.7117	0	0	0	66.6973
1	51	10	1	2	2	2	1	0	13.2231	0	0	0	67.3413
6	51	5	0	0	3	1	3	0	17.1875	1	0	0	63.4775
23	52	7	0	0	3	2	1	0	14.4737	1	0	0	72.5851
72	52	10	1	1	2	1	2	0	8.25688	0	0	0	73.4131
44	52	7	1	1	3	1	2	0	10.2804	0	0	0	72.7691
18	52	10	0	0	2	1	2	0	8.75912	0	0	0	65.6854
11	52	6	2	0	3	1	2	0	7.63889	1	0	0	63.3855
60	52	3	0	0	3	2	1	0	8.10811	1	0	0	66.8813
48	52	8	1	0	2	1	3	0	6.87023	0	0	0	66.7893
31	52	10	0	0	2	2	2	0	6.87023	0	0	0	66.7893
23	52	10	0	0	2	2	2	0	6.87023	0	0	0	66.7893
4	52	8	1	1	2	1	3	0	7.43802	0	0	0	64.5814
27	52	8	1	0	2	2	1	0	11.6667	0	0	0	64.3054
44	52	14	1	0	2	1	2	0	10.7692	0	0	0	62.7415
48	52	14	1	0	2	1	2	0	10.7692	0	0	0	62.7415
46	52	6	0	2	2	1	2	0	8.57143	0	0	0	67.8933
79	52	12	1	0	2	2	1	0	13.2231	0	0	0	67.3413
42	52	10	0	0	2	2	1	0	13.2231	0	0	0	67.3413
9	52	8	0	0	3	2	1	0	8.18182	1	0	0	67.4333
43	53	6	0	0	2	1	2	0	8.25688	0	0	0	73.4131
31	53	6	1	0	2	1	2	0	8.25688	0	0	0	73.4131
67	53	1	0	0	2	2	1	0	15.4762	0	0	0	66.6973
13	53	3	1	0	3	1	1	0	8.47458	0	1	0	67.1573
69	53	7	0	0	2	2	1	0	8.47458	0	0	0	67.1573
3	53	8	1	0	2	1	2	0	12.3967	0	0	0	65.9614
88	53	8	2	0	2	1	2	0	5.98291	0	0	1	64.0294
3	53	3	1	0	2	1	2	0	5.98291	1	0	0	64.0294
66	53	6	1	0	2	2	2	0	11.0236	0	0	0	66.9733
39	53	5	0	0	2	1	3	0	6.87023	0	0	0	66.7893
1	53	6	0	0	2	1	3	0	6.87023	0	0	0	66.7893
1	53	6	0	0	2	1	3	0	7.43802	0	0	0	64.5814
38	53	4	1	0	3	1	3	0	11.9048	1	0	0	71.1132
32	53	2	0	0	2	1	2	0	7.33945	0	0	0	67.2493
23	53	6	0	0	3	1	2	0	10.7692	0	0	0	62.7415
68	53	6	1	0	2	2	1	0	10.1852	0	0	0	65.7774
77	53	5	2	0	2	2	1	0	13.2231	0	0	0	67.3413
5	53	3	0	0	2	1	2	0	13.2231	1	0	0	67.3413
2	54	5	2	0	2	2	1	0	7.36842	0	0	0	70.2852
68	54	7	1	1	3	2	1	0	16.6667	1	0	1	72.4011
51	54	3	0	0	2	2	1	0	18.75	0	0	0	65.6854
58	54	4	1	0	2	3	0	0	7.29167	0	0	0	66.6053
8	54	13	1	0	2	1	3	0	6.87023	0	0	1	66.7893
44	54	14	1	0	3	1	2	0	10.7692	0	0	0	62.7415
5	54	6	0	0	2	2	1	0	8.77193	0	0	0	66.6973
86	54	1	1	0	2	1	1	0	17.8082	0	0	1	69.1812
22	55	4	0	0	2	2	1	0	17.5926	0	0	0	69.5492
7	55	8	0	0	2	2	1	0	17.5926	0	0	0	69.5492
81	55	6	1	1	3	1	2	0	10.2804	0	0	0	72.7691
7	55	7	1	0	2	1	4	0	9.27835	0	0	0	70.1012
1	55	7	0	0	2	2	1	0	8.47458	0	0	0	67.1573
0	55	6	0	0	3	2	0	0	6.45161	1	0	0	65.0414
12	55	7	1	0	2	1	2	0	12.3967	0	0	0	65.9614
0	55	9	0	1	2	2	3	0	12.3967	1	0	0	65.9614
12	55	10	1	0	2	1	2	0	5.98291	0	0	0	64.0294
17	55	6	1	0	3	2	1	0	7.63889	0	0	0	63.3855
10	55	9	2	1	2	1	2	0	7.33945	0	0	0	67.2493
2	55	5	0	0	3	2	1	0	7.33945	1	0	0	67.2493
31	55	2	0	0	3	2	2	0	11.4286	1	0	0	67.2493
76	55	6	0	0	2	1	3	0	6.66667	0	0	0	63.1095
61	55	7	0	0	2	2	1	0	10.1852	0	0	0	65.7774
6	56	5	0	1	3	1	2	0	17.5926	1	0	0	69.5492
72	56	5	0	0	2	1	4	0	9.27835	0	0	0	70.1012
34	56	3	0	0	2	1	2	0	15.4762	0	0	0	66.6973
5	56	17	2	0	2	2	1	0	8.47458	0	0	0	67.1573
60	56	3	0	0	2	2	2	0	11.5044	0	0	0	65.4094
15	56	10	0	0	2	2	1	0	6.20155	0	0	0	65.6854
56	56	9	0	1	2	2	3	0	12.3967	1	0	0	65.9614
32	56	14	0	0	3	2	1	0	7.63889	0	0	0	63.3855
4	56	12	1	0	3	2	1	0	7.63889	0	0	1	63.3855
72	56	13	1	0	2	1	3	0	6.87023	0	0	0	66.7893
1	56	8	1	1	3	1	3	0	13.75	1	0	0	69.6412
51	56	8	1	2	2	2	1	0	11.6667	0	0	0	64.3054
75	56	8	2	0	3	1	2	0	10.7692	0	0	0	62.7415
1	56	7	0	0	2	2	1	0	10.1852	0	0	0	65.7774
81	56	8	1	1	2	1	2	0	8.57143	0	0	0	67.8933
79	56	8	1	0	2	1	2	0	12.2642	0	0	0	65.3174
64	56	6	0	1	2	1	2	0	12.2642	0	0	0	65.3174
3	56	8	0	1	2	1	2	0	12.2642	0	0	0	65.3174
62	56	5	0	0	3	1	2	0	12.2642	1	0	0	65.3174
25	57	3	0	0	2	1	3	0	28.0702	1	0	0	75.069
17	57	3	0	0	2	2	3	0	18.75	0	0	0	75.713
39	57	10	1	1	2	1	2	0	8.25688	0	0	0	73.4131
21	57	2	0	0	2	2	1	0	9.27835	0	0	0	70.1012
89	57	3	0	0	2	1	2	0	15.4762	0	0	0	66.6973
52	57	7	0	0	3	3	0	0	15.4762	1	0	0	66.6973
27	57	4	0	0	2	1	1	0	18.75	0	0	0	65.6854
50	57	10	0	0	2	2	2	0	11.0236	0	0	0	66.9733
1	57	11	0	0	2	2	2	0	11.0236	0	0	0	66.9733
12	57	11	0	0	2	2	2	0	11.0236	0	0	0	66.9733
13	57	5	0	0	2	1	3	0	7.43802	0	0	0	64.5814
71	57	8	3	0	2	1	3	0	7.43802	0	0	1	64.5814
32	57	7	1	0	2	1	2	0	12	0	0	0	66.7893
26	57	7	1	0	2	2	1	0	12	0	0	0	66.7893
67	57	11	0	0	2	2	1	0	11.6667	0	0	0	64.3054
9	57	6	0	0	3	1	3	0	11.6667	1	0	0	64.3054
16	57	6	4	0	2	1	4	0	8.57143	0	0	1	67.8933
75	58	3	2	0	2	2	0	0	13.5135	0	0	0	73.965
48	58	13	0	0	2	2	2	0	11.5044	0	0	0	65.4094
80	58	2	0	0	2	1	2	0	9.25926	0	0	0	63.4775
84	58	7	0	0	2	1	2	0	12.3967	0	0	0	65.9614
87	58	6	1	0	2	1	2	0	5.98291	0	0	0	64.0294
30	58	8	0	0	2	1	2	0	5.98291	0	0	0	64.0294
4	58	12	1	0	3	2	1	0	7.63889	0	0	0	63.3855
28	58	7	0	0	3	3	0	0	15.3226	1	0	0	67.9853
63	58	10	0	0	2	2	2	0	11.0236	0	0	0	66.9733
2	58	8	1	1	3	1	3	0	13.75	1	0	0	69.6412
0	58	5	1	0	2	1	3	0	4.91803	0	0	1	68.0773
23	58	6	0	0	2	3	3	0	11.5385	0	0	0	69.5492
32	58	4	0	0	2	2	0	0	11.4286	0	0	0	67.2493
39	58	8	1	2	2	2	1	0	11.6667	0	0	0	64.3054
4	58	6	0	0	2	1	2	0	10.1852	0	0	0	65.7774
3	58	6	0	0	3	2	1	0	8.77193	1	0	0	66.6973
30	58	7	1	0	2	2	1	0	13.2231	0	0	0	67.3413
2	59	3	0	0	2	1	2	0	17.5926	0	0	0	69.5492
71	59	4	1	0	2	2	1	0	23.7288	0	0	1	75.161
52	59	6	0	0	3	2	0	0	6.45161	1	0	0	65.0414
84	59	6	0	0	3	2	1	0	18.75	1	0	0	65.6854
46	59	14	0	0	3	2	1	0	7.63889	0	0	0	63.3855
5	59	3	0	0	2	3	1	0	11.5385	0	0	0	69.5492
30	59	6	0	0	2	3	3	0	11.5385	0	0	0	69.5492
32	59	6	0	0	3	1	3	0	11.6667	1	0	0	64.3054
8	59	7	0	0	2	1	3	0	6.66667	0	0	0	63.1095
22	59	7	0	0	2	2	1	0	10.1852	0	0	0	65.7774
74	59	9	2	1	2	2	3	0	11.7117	0	0	0	66.6973
10	59	4	2	0	3	2	1	0	14.8148	1	0	1	69.6412
16	59	8	0	1	2	1	2	0	12.2642	0	0	0	65.3174
69	60	4	0	0	3	1	3	0	12.1622	1	0	0	75.069
78	60	4	1	1	2	2	4	0	20.9677	0	0	0	77.6449
57	60	5	1	1	2	2	1	0	7.36842	0	0	0	70.2852
13	60	6	1	0	2	1	2	0	8.25688	0	0	0	73.4131
75	60	2	0	0	3	1	3	0	9.27835	1	0	0	70.1012
1	60	6	0	0	2	2	1	0	8.47458	0	0	0	67.1573
48	60	6	0	0	3	1	2	0	8.47458	1	0	0	67.1573
1	60	9	0	1	3	2	2	0	12.3967	1	0	0	65.9614
50	60	6	1	0	2	1	2	0	5.98291	0	0	0	64.0294
27	60	6	1	0	2	1	2	0	5.98291	0	0	0	64.0294
27	60	8	0	0	2	1	2	0	5.98291	0	0	0	64.0294
31	60	14	0	0	3	2	1	0	7.63889	0	0	0	63.3855
30	60	5	0	1	2	2	2	0	11.0236	0	0	0	66.9733
38	60	10	0	0	2	2	2	0	11.0236	0	0	0	66.9733
26	60	8	0	0	2	1	2	0	12	0	0	0	66.7893
13	60	10	0	0	2	1	3	0	4.91803	0	0	0	68.0773
84	60	11	1	0	2	2	2	0	4.91803	1	0	0	68.0773
4	60	9	2	1	2	1	2	0	7.33945	0	0	0	67.2493
40	60	9	0	0	2	2	1	0	11.6667	0	0	0	64.3054
26	60	3	0	1	2	1	2	0	10.1852	0	0	0	65.7774
49	60	2	1	0	2	1	1	0	14.4737	0	1	1	71.0212
60	60	2	0	0	2	1	1	0	14.4737	0	1	0	71.0212
56	61	4	2	0	2	1	3	0	28.0702	0	0	0	75.069
83	61	6	1	0	2	2	2	0	9.09091	0	0	1	77.7369
83	61	4	1	0	3	2	1	0	18.75	1	0	1	75.713
50	61	8	0	0	2	2	1	0	17.5926	0	0	0	69.5492
7	61	4	0	0	2	2	1	0	15.4762	0	0	0	66.6973
46	61	7	0	0	3	3	0	0	15.4762	1	0	0	66.6973
0	61	5	1	0	2	2	1	0	8.47458	0	0	0	67.1573
11	61	2	1	0	2	1	1	0	11.5044	0	1	0	65.4094
64	61	6	1	0	3	2	1	0	27.4194	1	0	0	68.4453
18	61	12	1	0	2	2	2	0	17.9245	0	0	0	62.3735
52	61	6	1	0	2	1	1	0	18.75	0	0	0	65.6854
26	61	3	0	0	2	1	1	0	18.75	0	0	0	65.6854
57	61	3	0	0	3	1	1	0	18.75	1	0	0	65.6854
75	61	7	1	0	2	1	2	0	12.3967	0	0	0	65.9614
53	61	7	0	0	2	1	2	0	12.3967	0	0	0	65.9614
30	61	8	1	0	2	1	2	0	12.3967	0	0	0	65.9614
14	61	9	3	1	2	3	0	0	7.29167	0	0	1	66.6053
12	61	7	2	0	3	2	1	0	7.63889	0	0	0	63.3855
2	61	13	1	0	2	1	3	0	6.87023	0	0	0	66.7893
38	61	8	1	0	2	1	3	0	6.87023	0	0	0	66.7893
11	61	5	0	0	3	2	1	0	7.33945	1	0	0	67.2493
54	61	7	0	0	2	2	1	0	11.6667	0	0	0	64.3054
84	61	7	0	0	2	2	1	0	11.6667	0	0	0	64.3054
35	61	6	1	0	2	2	1	0	10.1852	0	0	0	65.7774
16	61	8	0	2	2	1	2	0	11.7117	0	0	0	66.6973
32	61	8	1	0	2	1	2	0	12.2642	0	0	0	65.3174
66	61	8	1	0	2	1	2	0	12.2642	0	0	0	65.3174
31	62	6	1	0	3	1	3	0	15.873	1	0	0	75.989
85	62	7	2	0	2	1	2	0	17.5926	0	0	0	69.5492
40	62	5	0	1	2	2	2	0	17.9245	1	0	0	62.3735
32	62	6	1	0	2	3	0	0	7.29167	0	0	0	66.6053
43	62	10	0	0	2	2	2	0	11.0236	0	0	0	66.9733
62	62	11	0	0	2	2	2	0	11.0236	0	0	0	66.9733
3	62	8	1	1	3	1	3	0	13.75	1	0	0	69.6412
81	62	6	0	0	2	1	3	0	7.43802	0	0	0	64.5814
51	62	5	1	0	2	1	3	0	4.91803	0	0	0	68.0773
34	62	8	0	0	2	2	2	0	4.91803	0	0	0	68.0773
23	62	1	0	0	2	3	1	0	11.5385	0	0	0	69.5492
57	62	11	2	0	2	2	1	0	8.33333	0	0	0	64.9494
53	62	4	2	0	2	1	2	0	8.57143	0	0	0	67.8933
18	62	3	0	0	2	1	2	0	13.2231	1	0	0	67.3413
41	63	5	0	0	2	2	1	0	7.36842	0	0	0	70.2852
17	63	10	0	0	2	2	1	0	6.20155	0	0	0	65.6854
0	63	12	1	0	2	2	2	0	17.9245	0	0	0	62.3735
1	63	7	0	0	3	2	1	0	18.75	1	0	0	65.6854
76	63	6	0	0	3	2	1	0	18.75	1	0	0	65.6854
62	63	9	0	1	2	2	3	0	12.3967	1	0	0	65.9614
29	63	8	0	0	2	1	2	0	5.98291	0	0	0	64.0294
1	63	6	1	0	2	3	0	0	7.29167	0	0	0	66.6053
1	63	7	1	0	2	2	2	0	4.91803	0	0	0	68.0773
72	63	6	0	0	2	3	3	0	11.5385	0	0	0	69.5492
5	63	3	0	1	2	1	2	0	10.1852	0	0	0	65.7774
70	63	8	2	0	2	1	2	0	11.7117	0	0	0	66.6973
38	63	12	1	0	2	2	1	0	13.2231	0	0	0	67.3413
43	63	12	1	0	2	2	1	0	13.2231	0	0	0	67.3413
5	63	6	0	1	2	1	2	0	12.2642	0	0	0	65.3174
40	64	6	1	1	2	2	2	0	9.09091	0	0	0	77.7369
68	64	3	0	0	2	2	3	0	18.75	0	0	0	75.713
52	64	10	1	0	2	2	1	0	17.5926	0	0	1	69.5492
23	64	8	0	0	2	2	1	0	17.5926	0	0	0	69.5492
27	64	6	0	0	2	1	2	0	8.25688	0	0	0	73.4131
20	64	5	0	0	3	3	0	0	15.4762	1	0	0	66.6973
31	64	4	2	0	3	2	0	0	6.45161	1	0	0	65.0414
32	64	4	0	0	2	2	2	0	11.5044	0	0	0	65.4094
37	64	4	1	0	3	2	2	0	27.1186	1	0	0	68.7213
4	64	8	1	0	2	1	2	0	12.3967	0	0	0	65.9614
45	64	8	0	0	2	1	2	0	5.98291	0	0	0	64.0294
28	64	11	0	0	2	2	2	0	11.0236	0	0	0	66.9733
42	64	5	0	0	2	2	2	0	11.0236	0	0	0	66.9733
53	64	10	1	1	2	1	2	0	6.87023	0	0	0	66.7893
5	64	10	1	1	2	1	2	0	6.87023	0	0	0	66.7893
15	64	7	1	1	2	1	3	0	4.91803	0	0	1	68.0773
62	64	5	0	0	2	2	1	0	7.33945	1	0	0	67.2493
24	64	4	1	0	2	1	4	0	8.57143	0	0	0	67.8933
72	64	4	0	0	3	2	2	0	25	1	0	0	71.6651
83	64	5	0	0	2	1	2	0	12.2642	0	0	0	65.3174
85	64	5	0	0	3	1	3	0	17.1875	1	0	0	63.4775
38	65	8	2	0	2	2	1	0	17.5926	0	0	0	69.5492
53	65	6	1	1	3	1	2	0	10.2804	0	0	0	72.7691
35	65	5	0	0	2	2	1	0	9.27835	0	0	0	70.1012
75	65	3	1	0	2	2	1	0	11.5044	0	1	0	65.4094
65	65	9	1	0	2	1	2	0	10.8844	0	0	0	65.4094
27	65	1	0	0	2	0	2	0	12.6582	0	1	0	61.5455
40	65	12	1	0	2	2	2	0	17.9245	0	0	0	62.3735
31	65	9	4	0	2	1	2	0	5.98291	0	0	1	64.0294
28	65	7	0	0	2	1	3	0	6.66667	0	0	0	63.1095
13	65	7	0	0	2	1	3	0	6.66667	0	0	0	63.1095
70	65	8	0	0	3	1	2	0	10.7692	0	0	0	62.7415
32	65	10	1	2	2	2	1	0	13.2231	0	0	0	67.3413
38	66	3	0	0	2	1	2	0	18.9189	0	0	0	74.241
11	66	8	0	0	3	2	2	0	27.5862	1	0	0	74.701
2	66	7	1	0	2	1	4	0	9.27835	0	0	0	70.1012
1	66	6	0	0	3	1	2	0	8.47458	1	0	0	67.1573
57	66	4	0	0	3	1	2	0	23.0769	1	0	0	68.4453
32	66	8	0	0	2	1	2	0	5.98291	0	0	0	64.0294
55	66	7	2	0	3	2	1	0	7.63889	0	0	0	63.3855
5	66	5	1	0	2	1	2	0	12	0	0	0	66.7893
74	66	5	3	1	2	1	1	0	14.4737	0	1	1	71.0212
62	66	3	0	0	3	1	5	0	8.77193	1	0	0	68.6293
35	66	12	1	0	2	2	1	0	13.2231	0	0	0	67.3413
31	66	12	1	0	2	2	1	0	13.2231	0	0	0	67.3413
70	66	6	1	1	2	1	2	0	12.2642	0	0	0	65.3174
22	67	4	0	0	3	1	2	0	20.9677	1	0	0	77.6449
11	67	6	0	0	2	1	2	0	8.25688	0	0	0	73.4131
61	67	7	1	0	3	1	2	0	10.2804	0	0	0	72.7691
31	67	12	1	0	2	2	2	0	17.9245	0	0	0	62.3735
84	67	8	2	0	3	2	1	0	18.75	1	0	0	65.6854
44	67	9	0	1	3	2	2	0	12.3967	1	0	0	65.9614
16	67	8	0	0	2	1	2	0	5.98291	0	0	0	64.0294
75	67	8	2	0	2	1	2	0	5.98291	0	0	0	64.0294
1	67	5	2	1	3	2	2	0	26	1	0	0	70.4692
35	67	8	0	0	2	2	1	0	12	1	0	0	66.7893
17	67	11	2	0	2	2	1	0	8.33333	0	0	0	64.9494
8	67	6	1	0	2	2	1	0	10.1852	0	0	0	65.7774
74	67	9	2	0	2	1	2	0	8.57143	0	0	0	67.8933
79	67	9	2	0	2	1	2	0	8.57143	0	0	0	67.8933
30	67	4	2	0	3	2	1	0	14.8148	1	0	0	69.6412
32	68	3	0	0	3	1	3	0	28.0702	1	0	0	75.069
73	68	6	1	0	3	1	3	0	15.873	1	0	0	75.989
15	68	5	0	0	2	2	1	0	7.36842	0	0	0	70.2852
1	68	2	0	0	2	2	2	0	5.33333	0	0	0	72.2171
23	68	5	0	0	2	1	2	0	8.47458	0	0	0	67.1573
55	68	7	0	0	2	1	3	0	17.9245	0	0	0	62.3735
3	68	6	0	0	3	2	1	0	18.75	1	0	0	65.6854
40	68	6	1	0	3	2	1	0	18.75	1	0	1	65.6854
0	68	12	1	0	3	2	1	0	7.63889	0	0	0	63.3855
11	68	5	0	1	2	2	2	0	11.0236	0	0	0	66.9733
70	68	7	0	0	2	2	1	0	11.6667	0	0	0	64.3054
39	68	3	1	0	2	2	1	0	11.6667	0	0	0	64.3054
2	68	9	2	0	2	1	2	0	8.57143	0	0	0	67.8933
45	68	7	0	0	2	2	3	0	11.7117	0	0	0	66.6973
39	69	4	1	1	2	2	4	0	20.9677	0	0	0	77.6449
38	69	6	1	1	2	2	2	0	9.09091	0	0	0	77.7369
62	69	4	0	0	2	2	1	0	7.36842	0	0	0	70.2852
42	69	5	1	1	2	2	1	0	7.36842	0	0	0	70.2852
4	69	6	0	0	2	2	1	0	8.47458	0	0	0	67.1573
25	69	12	1	0	2	2	2	0	17.9245	0	0	0	62.3735
33	69	8	0	0	2	1	2	0	5.98291	0	0	0	64.0294
70	69	6	2	0	3	2	1	0	7.63889	0	0	0	63.3855
7	69	13	1	0	2	1	3	0	6.87023	0	0	0	66.7893
4	69	10	2	0	2	1	2	0	12	0	0	0	66.7893
66	69	11	0	0	2	2	1	0	11.6667	0	0	0	64.3054
3	69	8	1	2	2	2	1	0	11.6667	0	0	0	64.3054
17	69	4	0	0	3	2	2	0	25	1	0	0	71.6651
27	69	10	0	0	2	2	1	0	13.2231	0	0	0	67.3413
33	69	4	0	0	2	1	2	0	13.2231	0	0	0	67.3413
59	70	3	2	0	2	1	3	0	28.0702	0	0	0	75.069
17	70	7	1	0	2	2	1	0	17.5926	0	0	0	69.5492
28	70	8	0	0	3	1	2	0	10.2804	0	0	0	72.7691
67	70	9	1	0	2	1	2	0	10.8844	0	0	0	65.4094
44	70	6	0	0	3	2	1	0	18.75	1	0	0	65.6854
6	70	8	0	0	2	1	2	0	5.98291	0	0	0	64.0294
17	70	7	1	1	2	3	0	0	7.29167	0	0	0	66.6053
59	70	7	0	1	2	1	3	0	4.91803	0	0	0	68.0773
84	70	4	0	0	2	1	2	0	7.33945	0	0	0	67.2493
15	70	4	1	0	3	1	5	0	28	1	0	0	70.0092
76	70	2	0	0	2	1	1	0	31.25	0	0	0	70.5612
62	71	8	1	0	2	1	2	0	18.9189	0	0	0	74.241
32	71	7	0	0	2	2	2	0	23.7288	1	0	0	75.161
23	71	2	0	0	3	2	0	0	15.4762	1	0	0	66.6973
2	71	7	0	0	2	2	1	0	8.47458	0	0	0	67.1573
26	71	1	0	0	2	1	1	0	6.45161	0	1	0	65.0414
18	71	3	0	0	2	2	2	0	11.5044	0	0	0	65.4094
35	71	8	1	0	2	2	1	0	7.63889	0	0	0	63.3855
30	71	8	1	0	2	2	1	0	7.63889	0	0	0	63.3855
39	71	3	0	0	3	2	1	0	11.0236	1	0	0	66.9733
62	71	8	1	1	2	1	3	0	7.43802	0	0	0	64.5814
16	71	3	0	1	2	1	2	0	10.1852	0	0	0	65.7774
68	71	12	1	0	2	2	1	0	13.2231	0	0	0	67.3413
83	71	6	1	0	3	2	1	0	20	1	0	0	71.7571
27	72	4	0	0	2	1	5	0	20.9677	1	0	0	77.6449
58	72	4	0	0	2	2	1	0	7.36842	0	0	0	70.2852
57	72	4	0	0	2	2	1	0	8.47458	0	1	0	67.1573
28	72	6	0	0	3	2	0	0	6.45161	1	0	0	65.0414
14	72	6	1	0	3	2	1	0	18.75	1	0	0	65.6854
34	72	10	1	0	2	1	2	0	5.98291	0	0	0	64.0294
30	72	8	1	0	2	3	0	0	7.29167	0	0	0	66.6053
15	72	8	1	0	2	3	0	0	7.29167	0	0	0	66.6053
53	72	7	0	0	2	1	3	0	7.43802	0	0	0	64.5814
56	72	5	1	0	2	1	2	0	12	0	0	0	66.7893
84	72	9	0	0	2	2	1	0	11.6667	0	0	0	64.3054
25	72	9	2	0	2	1	2	0	8.57143	0	0	0	67.8933
32	72	8	0	2	2	1	2	0	11.7117	0	0	0	66.6973
61	72	7	1	0	2	2	1	0	13.2231	0	0	0	67.3413
4	72	10	0	0	2	2	1	0	13.2231	0	0	0	67.3413
40	73	7	0	0	3	3	0	0	15.4762	1	0	0	66.6973
2	73	5	1	0	2	1	1	0	18.75	0	0	0	65.6854
2	73	7	0	0	3	2	1	0	18.75	1	0	0	65.6854
3	73	9	0	1	3	2	2	0	12.3967	1	0	0	65.9614
24	73	10	0	0	2	2	2	0	11.0236	0	0	0	66.9733
49	73	6	0	0	2	1	3	0	7.43802	0	0	0	64.5814
24	73	8	3	0	2	1	3	0	7.43802	0	0	0	64.5814
55	73	1	1	1	2	3	1	0	16.6667	0	0	1	71.6651
26	73	11	1	0	2	2	2	0	4.91803	1	0	0	68.0773
38	73	2	0	0	2	1	1	0	14.4737	0	1	0	71.0212
53	74	6	1	0	2	2	1	0	7.36842	0	0	0	70.2852
22	74	6	0	0	2	1	2	0	8.25688	0	0	0	73.4131
50	74	9	2	1	2	1	2	0	15.4762	0	0	0	66.6973
83	74	12	1	0	2	2	2	0	17.9245	0	0	1	62.3735
36	74	6	0	0	3	2	1	0	18.75	1	0	0	65.6854
48	74	8	2	0	2	1	2	0	5.98291	0	0	0	64.0294
2	74	3	0	0	2	2	2	0	6.87023	0	0	0	66.7893
1	74	10	0	0	2	2	2	0	6.87023	0	0	0	66.7893
4	74	10	0	0	2	1	3	0	4.91803	0	0	0	68.0773
28	74	5	1	0	2	1	2	0	7.33945	0	0	0	67.2493
28	74	12	1	0	3	1	2	0	10.7692	0	0	0	62.7415
66	75	3	0	0	2	1	5	0	9.09091	1	0	0	77.7369
2	75	4	0	0	2	2	1	0	7.36842	0	0	0	70.2852
44	75	7	0	0	2	1	2	0	8.47458	0	0	0	67.1573
7	75	3	1	0	3	1	2	0	23.0769	1	0	0	68.4453
39	75	5	0	2	2	1	3	0	17.9245	0	0	0	62.3735
6	75	7	0	0	2	1	2	0	12.3967	0	0	0	65.9614
81	75	5	0	1	2	3	0	0	7.29167	0	0	0	66.6053
26	75	8	1	0	3	2	1	0	7.63889	0	0	0	63.3855
48	75	14	0	0	3	2	1	0	7.63889	0	0	0	63.3855
87	75	14	0	0	3	2	1	0	7.63889	0	0	0	63.3855
75	75	8	0	0	3	2	1	0	7.63889	0	0	0	63.3855
48	75	5	0	0	2	2	2	0	11.0236	0	0	0	66.9733
78	75	6	0	0	2	1	3	0	7.43802	0	0	0	64.5814
73	75	7	1	0	2	2	2	0	4.91803	0	0	1	68.0773
45	75	8	2	0	2	1	4	0	11.6667	0	0	0	64.3054
64	75	6	0	0	2	1	3	0	6.66667	0	0	0	63.1095
41	75	10	3	0	2	1	2	0	13.7931	0	0	0	65.3174
8	76	7	1	1	3	2	1	0	16.6667	1	0	0	72.4011
16	76	8	0	1	2	2	1	0	9.27835	0	0	0	70.1012
37	76	4	0	1	2	1	2	0	15.4762	0	0	0	66.6973
54	76	7	0	0	2	2	1	0	8.47458	0	0	0	67.1573
87	76	5	1	0	2	1	1	0	18.75	0	0	0	65.6854
81	76	10	1	0	2	1	2	0	5.98291	0	0	1	64.0294
4	76	9	4	0	2	1	2	0	5.98291	0	0	1	64.0294
52	76	8	2	0	2	1	2	0	5.98291	0	0	0	64.0294
9	76	9	3	1	2	3	0	0	7.29167	0	0	1	66.6053
13	76	14	0	0	3	2	1	0	7.63889	0	0	0	63.3855
53	76	12	1	0	3	2	1	0	7.63889	0	0	0	63.3855
32	76	7	1	0	2	1	2	0	12	0	0	0	66.7893
21	76	6	1	0	2	1	2	0	7.33945	0	0	0	67.2493
1	76	6	0	0	2	1	3	0	6.66667	0	0	0	63.1095
14	76	14	1	0	2	1	2	0	10.7692	0	0	0	62.7415
50	76	6	1	1	2	1	2	0	12.2642	0	0	0	65.3174
55	76	6	0	1	2	1	2	0	12.2642	0	0	0	65.3174
62	77	5	0	0	2	2	1	0	9.27835	0	0	0	70.1012
40	77	7	0	0	2	1	3	0	17.9245	0	0	0	62.3735
75	77	6	1	0	2	1	1	0	18.75	0	0	1	65.6854
44	77	9	3	1	2	3	0	0	7.29167	0	0	1	66.6053
83	77	5	2	1	3	2	2	0	26	1	0	0	70.4692
53	77	7	0	0	2	1	3	0	7.43802	0	0	0	64.5814
56	77	6	1	0	2	1	2	0	7.33945	0	0	0	67.2493
54	77	3	1	0	2	2	1	0	11.6667	0	0	0	64.3054
71	77	7	0	2	2	1	2	0	11.7117	0	0	0	66.6973
60	77	10	2	1	2	1	2	0	12.2642	0	0	0	65.3174
52	77	4	0	0	3	2	3	0	18.3333	1	0	0	67.2493
63	78	3	2	0	2	1	3	0	28.0702	0	0	1	75.069
73	78	6	1	0	2	2	1	0	7.36842	0	0	0	70.2852
7	78	3	0	0	2	1	2	0	17.5926	0	0	0	69.5492
4	78	7	0	0	2	1	2	0	8.47458	0	0	0	67.1573
1	78	7	0	1	2	2	2	0	17.9245	0	0	0	62.3735
1	78	4	0	0	2	1	1	0	18.75	0	0	0	65.6854
35	78	3	0	0	2	2	1	0	18.75	0	0	0	65.6854
2	78	5	1	0	3	1	2	0	5	1	0	1	65.5934
89	78	14	0	0	3	2	1	0	7.63889	0	0	0	63.3855
2	78	3	0	0	3	2	1	0	21.1268	1	0	0	71.6651
7	78	8	2	0	2	1	4	0	11.6667	0	0	0	64.3054
5	78	8	2	0	2	1	4	0	11.6667	0	0	0	64.3054
22	78	8	2	0	2	1	2	0	11.7117	0	0	0	66.6973
54	78	8	0	1	2	1	2	0	12.2642	0	0	0	65.3174
8	78	5	0	0	3	1	3	0	17.1875	1	0	0	63.4775
32	79	3	1	0	2	1	1	0	8.47458	0	1	0	67.1573
28	79	7	0	0	2	2	1	0	8.47458	0	0	0	67.1573
40	79	7	0	0	2	2	1	0	8.47458	0	0	0	67.1573
1	79	6	1	0	3	2	1	0	7.63889	0	0	1	63.3855
46	79	5	0	0	2	2	2	0	11.0236	0	0	0	66.9733
28	79	13	1	0	2	1	3	0	6.87023	0	0	0	66.7893
76	79	9	2	1	2	1	2	0	7.33945	0	0	0	67.2493
15	79	8	1	0	2	2	1	0	11.6667	0	0	1	64.3054
77	79	6	0	0	2	1	3	0	6.66667	0	0	0	63.1095
41	79	8	4	0	3	2	4	0	10.2362	1	0	0	65.6854
32	79	7	1	0	2	2	1	0	13.2231	0	0	0	67.3413
78	79	10	2	1	2	1	2	0	12.2642	0	0	0	65.3174
41	80	2	2	0	2	3	3	0	18.75	0	0	1	75.713
2	80	7	0	0	2	2	2	0	23.7288	1	0	0	75.161
14	80	7	0	0	2	0	7	0	8.25688	1	0	0	73.4131
8	80	7	2	0	3	1	2	0	9.25926	1	0	0	63.4775
10	80	6	1	0	3	2	1	0	18.75	1	0	0	65.6854
11	80	8	1	0	2	1	2	0	12.3967	0	0	0	65.9614
45	80	6	0	0	3	1	2	0	10.7692	0	0	0	62.7415
11	80	6	1	0	3	1	4	0	14.4737	1	0	0	71.0212
66	80	10	0	0	2	2	1	0	13.2231	0	0	0	67.3413
43	81	3	1	0	2	2	0	0	16.6667	0	0	0	72.4011
86	81	7	1	1	3	2	1	0	16.6667	1	0	0	72.4011
57	81	3	0	0	3	3	0	0	15.4762	1	0	0	66.6973
1	81	5	1	1	2	1	3	0	17.9245	0	0	0	62.3735
6	81	6	1	0	3	2	1	0	18.75	1	0	0	65.6854
88	81	4	0	0	2	1	2	0	12.3967	0	0	0	65.9614
75	81	6	2	0	2	2	2	0	11.0236	0	0	0	66.9733
56	81	8	1	1	2	1	3	0	7.43802	0	0	0	64.5814
42	81	11	2	0	2	2	1	0	8.33333	0	0	0	64.9494
42	81	4	1	0	2	1	4	0	11.6667	0	0	0	64.3054
25	81	10	4	0	2	2	1	0	10.1852	0	0	0	65.7774
12	82	7	1	0	3	3	0	0	15.4762	1	0	0	66.6973
24	82	11	1	0	3	3	0	0	15.4762	1	0	0	66.6973
15	82	2	1	0	3	1	3	0	13.3333	1	0	1	70.7452
21	82	8	1	1	3	1	3	0	13.75	1	0	0	69.6412
1	82	8	1	1	3	1	3	0	13.75	1	0	0	69.6412
73	82	6	0	0	2	1	3	0	7.43802	0	0	0	64.5814
53	82	10	2	0	2	1	2	0	12	0	0	0	66.7893
6	82	9	0	0	2	2	1	0	11.6667	0	0	0	64.3054
25	82	6	0	0	2	1	3	0	6.66667	0	0	0	63.1095
2	82	7	0	0	2	2	3	0	11.7117	0	0	0	66.6973
30	82	5	0	0	2	2	3	0	11.7117	1	0	0	66.6973
1	82	5	0	0	3	2	3	0	11.7117	1	0	0	66.6973
62	82	8	1	0	2	1	2	0	12.2642	0	0	1	65.3174
56	83	10	1	0	2	2	1	0	17.5926	0	0	0	69.5492
3	83	8	2	0	2	2	1	0	17.5926	0	0	0	69.5492
74	83	3	0	0	2	1	6	0	8.25688	0	0	0	73.4131
3	83	13	0	0	2	2	2	0	11.5044	0	0	0	65.4094
69	83	7	0	0	3	2	1	0	18.75	1	0	0	65.6854
74	83	13	1	0	2	1	3	0	6.87023	0	0	0	66.7893
60	83	7	1	1	2	1	3	0	4.91803	0	0	0	68.0773
19	83	6	1	0	2	1	2	0	12.2642	0	0	0	65.3174
25	84	3	0	0	2	1	5	0	9.09091	1	0	0	77.7369
56	84	8	0	0	2	2	1	0	17.5926	0	0	0	69.5492
8	84	5	0	0	3	3	0	0	15.4762	1	0	0	66.6973
40	84	7	0	0	2	2	1	0	8.47458	0	0	0	67.1573
73	84	4	0	0	2	2	2	0	11.5044	0	0	0	65.4094
14	84	4	1	1	2	1	3	0	17.9245	0	0	0	62.3735
27	84	8	2	0	2	1	2	0	5.98291	0	0	0	64.0294
9	84	10	2	0	2	1	2	0	12	0	0	0	66.7893
1	84	8	0	0	2	1	2	0	12	0	0	0	66.7893
45	84	9	0	0	2	1	2	0	12	0	0	0	66.7893
4	84	8	1	0	2	2	1	0	11.6667	0	0	0	64.3054
51	84	7	0	0	2	1	3	0	6.66667	0	0	0	63.1095
42	84	6	1	0	2	2	1	0	10.1852	0	0	0	65.7774
73	84	5	3	1	2	1	1	0	14.4737	0	1	0	71.0212
27	84	7	0	0	2	2	3	0	11.7117	0	0	0	66.6973
44	84	11	0	0	2	1	2	0	13.2231	0	0	0	67.3413
53	85	7	0	0	3	2	1	0	23.7288	1	0	0	75.161
27	85	5	2	0	2	2	1	0	18.75	0	0	0	65.6854
38	85	9	0	1	3	2	2	0	12.3967	1	0	0	65.9614
14	85	7	0	0	2	2	2	0	11.0236	0	0	0	66.9733
35	85	10	0	0	2	1	3	0	4.91803	0	0	0	68.0773
61	85	1	0	0	2	3	3	0	11.5385	0	0	0	69.5492
79	85	2	0	0	2	1	2	0	7.33945	0	0	0	67.2493
58	85	11	0	0	2	2	1	0	11.6667	0	0	0	64.3054
73	85	4	2	0	2	1	2	0	8.57143	0	0	0	67.8933
27	85	4	2	0	2	1	2	0	11.7117	0	0	0	66.6973
60	85	1	1	0	2	2	0	0	26.1538	0	0	1	70.7452
15	86	6	1	0	2	1	2	0	8.25688	0	0	0	73.4131
56	86	9	2	1	2	1	2	0	15.4762	0	0	0	66.6973
34	86	9	1	0	2	1	2	0	10.8844	0	0	1	65.4094
15	86	6	1	0	2	3	0	0	7.29167	0	0	0	66.6053
0	86	6	2	0	2	1	3	0	6.66667	0	0	0	63.1095
59	86	8	0	0	3	1	2	0	10.7692	0	0	0	62.7415
2	86	9	0	0	2	1	2	0	8.57143	0	0	0	67.8933
63	86	9	2	0	2	1	2	0	8.57143	0	0	0	67.8933
42	86	4	1	0	2	1	4	0	8.57143	0	0	0	67.8933
20	87	6	0	0	3	2	1	0	25	1	0	0	74.609
42	87	8	0	1	3	1	2	0	10.2804	0	0	0	72.7691
79	87	6	0	0	3	2	1	0	18.75	1	0	0	65.6854
7	87	6	0	0	3	2	1	0	18.75	1	0	0	65.6854
2	87	8	1	0	2	2	3	0	12.3967	0	0	0	65.9614
51	87	6	1	0	2	1	2	0	5.98291	0	0	0	64.0294
26	87	1	0	0	2	2	0	0	18.8679	0	0	0	68.4453
12	87	7	0	0	2	1	3	0	6.66667	0	0	0	63.1095
64	87	3	0	2	2	1	1	0	14.4737	0	1	0	71.0212
10	88	8	2	0	2	2	1	0	17.5926	0	0	0	69.5492
3	88	7	1	0	3	1	2	0	10.2804	0	0	0	72.7691
38	88	17	2	0	2	2	1	0	8.47458	0	0	0	67.1573
40	88	17	2	0	2	2	1	0	8.47458	0	0	0	67.1573
25	88	4	0	0	3	1	2	0	23.0769	1	0	0	68.4453
42	88	8	3	1	2	2	3	0	12.3967	0	0	0	65.9614
39	88	8	0	0	2	1	2	0	5.98291	0	0	0	64.0294
39	88	6	1	0	2	3	0	0	7.29167	0	0	0	66.6053
53	88	7	2	0	3	2	1	0	7.63889	0	0	0	63.3855
79	88	7	0	0	2	2	1	0	10.1852	0	0	0	65.7774
87	89	2	2	0	2	3	3	0	18.75	0	0	1	75.713
49	89	6	1	0	2	2	1	0	7.36842	0	0	1	70.2852
28	89	10	1	1	2	1	2	0	8.25688	0	0	0	73.4131
82	89	7	0	1	2	2	1	0	9.27835	0	0	0	70.1012
5	89	11	1	0	3	3	0	0	15.4762	1	0	0	66.6973
8	89	7	0	0	2	2	1	0	8.47458	0	0	0	67.1573
18	89	6	0	0	2	1	2	0	8.47458	1	0	0	67.1573
64	89	10	0	0	2	2	1	0	6.20155	0	0	0	65.6854
72	89	7	0	0	2	1	3	0	17.9245	0	0	0	62.3735
85	89	5	0	2	2	1	3	0	17.9245	0	0	0	62.3735
4	89	7	0	1	2	2	2	0	17.9245	0	0	0	62.3735
49	89	8	1	0	2	3	0	0	7.29167	0	0	0	66.6053
11	89	6	2	0	3	2	1	0	7.63889	0	0	0	63.3855
0	89	9	0	0	2	1	2	0	12	0	0	0	66.7893
29	89	10	0	0	2	1	3	0	4.91803	0	0	0	68.0773
9	89	6	0	0	2	1	3	0	6.66667	0	0	0	63.1095
13	89	8	1	1	2	1	2	0	8.57143	0	0	0	67.8933
82	89	6	0	0	3	2	1	0	8.77193	1	0	0	66.6973
31	89	3	0	2	2	1	1	0	14.4737	0	1	0	71.0212
33	89	2	1	0	2	1	1	0	14.4737	0	1	0	71.0212
28	90	5	2	0	2	2	1	0	7.36842	0	0	1	70.2852
13	90	8	2	0	2	2	1	0	17.5926	0	0	0	69.5492
26	90	6	0	0	2	1	2	0	8.25688	0	0	0	73.4131
18	90	7	1	0	3	3	0	0	15.4762	1	0	0	66.6973
50	90	7	0	0	3	3	0	0	15.4762	1	0	0	66.6973
13	90	6	1	0	3	2	1	0	27.4194	1	0	0	68.4453
46	90	6	0	0	2	1	2	0	7.33945	0	0	0	67.2493
27	90	11	0	0	2	2	1	0	11.6667	0	0	0	64.3054
69	90	6	0	0	3	1	3	0	11.6667	1	0	0	64.3054
86	90	2	0	0	2	1	1	0	16.6667	0	0	0	66.6053
7	90	14	1	0	3	1	2	0	10.7692	0	0	0	62.7415
57	90	8	0	0	3	2	1	0	8.18182	1	0	0	67.4333
44	91	5	0	1	2	2	1	0	7.36842	0	0	0	70.2852
80	91	10	1	1	2	1	2	0	8.25688	0	0	0	73.4131
52	91	3	0	0	2	1	6	0	8.25688	0	0	0	73.4131
39	91	5	1	0	2	1	2	0	12	0	0	1	66.7893
19	91	7	0	1	2	1	3	0	4.91803	0	0	0	68.0773
3	91	8	1	0	2	2	1	0	11.6667	0	0	0	64.3054
16	91	6	0	0	2	1	2	0	10.1852	0	0	0	65.7774
19	91	9	2	1	2	2	3	0	11.7117	0	0	0	66.6973
87	92	4	1	0	2	2	2	0	23.7288	0	0	0	75.161
1	92	3	0	0	2	1	1	0	18.75	0	0	0	65.6854
7	92	8	2	0	3	2	1	0	18.75	1	0	0	65.6854
64	92	8	0	0	2	1	2	0	5.98291	0	0	0	64.0294
29	92	6	2	0	2	2	2	0	11.0236	0	0	1	66.9733
43	92	4	1	0	2	1	4	0	11.6667	0	0	0	64.3054
82	92	10	0	0	2	2	1	0	13.2231	0	0	0	67.3413
39	93	10	1	0	2	2	1	0	17.5926	0	0	0	69.5492
62	93	6	1	0	2	1	2	0	8.25688	0	0	0	73.4131
40	93	17	2	0	2	2	1	0	8.47458	0	0	0	67.1573
44	93	1	0	0	2	2	0	0	20.339	0	0	0	69.0892
38	93	5	0	0	2	1	1	0	7.29167	0	0	0	65.9614
50	93	10	0	0	2	2	2	0	6.87023	0	0	0	66.7893
54	93	8	1	0	2	1	3	0	4.91803	0	0	0	68.0773
31	93	5	1	0	2	1	3	0	4.91803	0	0	0	68.0773
71	93	6	4	0	2	1	4	0	8.57143	0	0	1	67.8933
73	93	9	2	1	2	2	3	0	11.7117	0	0	0	66.6973
11	93	6	1	0	2	1	2	0	12.2642	0	0	1	65.3174
70	94	7	1	1	3	2	1	0	16.6667	1	0	0	72.4011
62	94	8	0	1	3	1	2	0	10.2804	0	0	0	72.7691
50	94	6	2	1	2	2	1	0	9.27835	0	0	0	70.1012
15	94	5	1	0	2	1	1	0	18.75	0	0	0	65.6854
2	94	8	2	0	2	1	2	0	5.98291	0	0	1	64.0294
88	94	6	0	0	2	1	2	0	7.33945	0	0	0	67.2493
36	94	10	2	1	2	1	2	0	12.2642	0	0	0	65.3174
30	95	1	0	0	2	1	2	0	18.9189	0	0	0	74.241
66	95	4	0	0	2	3	3	0	18.75	0	0	0	75.713
39	95	10	1	1	2	1	2	0	8.25688	0	0	0	73.4131
1	95	17	2	0	2	2	1	0	8.47458	0	0	0	67.1573
44	95	7	2	0	3	1	2	0	9.25926	1	0	1	63.4775
29	95	4	0	0	2	1	2	0	12.3967	0	0	0	65.9614
67	95	8	1	0	3	2	1	0	7.63889	0	0	0	63.3855
68	95	7	1	1	2	1	3	0	7.43802	0	0	1	64.5814
25	95	8	0	0	2	1	2	0	12	0	0	0	66.7893
74	95	8	1	0	2	1	3	0	4.91803	0	0	1	68.0773
9	95	5	1	0	2	1	3	0	4.91803	0	0	0	68.0773
44	95	11	2	0	2	2	1	0	8.33333	0	0	0	64.9494
46	95	8	0	0	3	1	2	0	10.7692	0	0	0	62.7415
82	95	6	0	0	2	1	2	0	10.1852	0	0	0	65.7774
67	95	6	4	0	2	1	4	0	8.57143	0	0	1	67.8933
74	95	10	2	1	2	1	2	0	12.2642	0	0	0	65.3174
82	95	1	1	0	2	2	0	0	20	0	0	1	71.7571
78	96	2	0	1	2	2	1	0	7.36842	0	0	0	70.2852
16	96	4	2	0	2	2	2	0	5.33333	0	0	0	72.2171
26	96	7	1	0	3	3	0	0	15.4762	1	0	0	66.6973
4	96	3	0	0	2	1	1	0	8.47458	0	1	0	67.1573
60	96	6	0	0	3	2	1	0	7.63889	0	0	0	63.3855
67	96	1	0	0	3	2	2	0	15.7895	1	0	0	70.0092
86	96	11	1	0	3	2	1	0	4.91803	1	0	0	68.0773
88	96	6	0	0	2	1	3	0	6.66667	0	0	0	63.1095
45	96	6	1	0	3	1	2	0	10.7692	0	0	0	62.7415
72	96	4	2	0	2	1	1	0	10.7692	0	0	1	68.3533
73	96	4	2	0	2	1	1	0	10.7692	0	0	0	68.3533
71	96	6	1	0	3	2	1	0	20	1	0	0	71.7571
57	97	2	0	0	2	1	1	0	8.47458	0	1	0	67.1573
80	97	4	2	1	3	2	1	0	18.75	1	0	1	65.6854
31	97	9	0	0	2	2	1	0	11.6667	0	0	0	64.3054
41	97	4	0	0	3	2	2	0	25	1	0	0	71.6651
75	97	11	0	0	2	1	2	0	13.2231	0	0	0	67.3413
82	98	1	0	0	2	2	2	0	23.7288	0	0	0	75.161
61	98	1	1	0	2	2	0	0	5.33333	0	0	1	72.2171
14	98	7	1	0	2	1	2	0	12.3967	0	0	0	65.9614
67	98	7	1	1	2	1	3	0	7.43802	0	0	0	64.5814
52	98	7	0	0	3	2	2	0	2.04082	1	0	0	66.6973
5	98	12	2	0	2	1	2	0	10.1852	1	0	0	65.7774
1	98	11	0	0	2	1	2	0	13.2231	0	0	0	67.3413
62	98	6	1	1	2	1	2	0	12.2642	0	0	0	65.3174
25	98	6	1	0	3	2	1	0	20	1	0	0	71.7571
10	99	8	0	0	2	2	1	0	17.5926	0	0	0	69.5492
50	99	9	1	0	2	1	2	0	10.8844	0	0	0	65.4094
34	99	8	1	0	2	1	2	0	12.3967	0	0	0	65.9614
1	99	6	2	0	2	2	2	0	11.0236	0	0	0	66.9733
5	99	7	1	0	2	2	1	0	12	0	0	0	66.7893
39	99	4	1	0	3	1	3	0	21.5686	1	0	0	68.7213
33	99	12	1	0	3	1	2	0	10.7692	0	0	1	62.7415
59	99	6	1	0	2	2	1	0	10.1852	0	0	0	65.7774
16	99	7	0	2	2	1	2	0	11.7117	0	0	0	66.6973
69	99	6	1	1	2	1	2	0	12.2642	0	0	0	65.3174
53	100	2	1	0	2	1	3	0	28.0702	0	0	0	75.069
16	100	8	0	0	2	2	1	0	17.5926	0	0	0	69.5492
8	100	6	0	0	2	1	2	0	8.25688	0	0	0	73.4131
4	100	6	0	0	3	1	2	0	8.47458	1	0	0	67.1573
87	100	3	1	0	3	1	2	0	5.98291	1	0	0	64.0294
81	100	2	0	0	2	2	0	0	10.9091	0	0	0	69.8252
2	100	12	1	0	3	2	1	0	7.63889	0	0	0	63.3855
34	100	5	1	0	2	1	2	0	12	0	0	0	66.7893
4	100	11	0	0	2	2	1	0	11.6667	0	0	0	64.3054
16	100	8	2	0	2	1	4	0	11.6667	0	0	0	64.3054
21	100	6	1	0	2	2	1	0	10.1852	0	0	0	65.7774
21	100	8	2	0	2	1	2	0	11.7117	0	0	0	66.6973
33	101	7	1	0	2	2	1	0	17.5926	0	0	0	69.5492
31	101	6	0	0	3	1	2	0	10.2804	0	0	0	72.7691
22	101	4	0	0	2	1	1	0	6.45161	0	1	0	65.0414
63	101	7	1	0	2	1	3	0	4.91803	0	0	0	68.0773
12	101	6	4	0	2	1	4	0	8.57143	0	0	0	67.8933
47	101	5	3	1	2	1	1	0	14.4737	0	1	1	71.0212
4	101	9	2	1	2	2	3	0	11.7117	0	0	0	66.6973
69	102	6	1	0	2	2	2	0	9.09091	0	0	0	77.7369
63	102	5	1	1	2	2	1	0	7.36842	0	0	1	70.2852
61	102	6	2	1	2	2	1	0	9.27835	0	0	0	70.1012
63	102	5	0	0	2	1	4	0	9.27835	0	0	0	70.1012
5	102	7	2	1	2	2	2	0	11.5044	0	0	1	65.4094
29	102	1	0	0	2	2	0	0	17.6471	0	0	0	67.0653
81	102	1	1	0	2	2	0	0	15.942	0	0	1	68.0773
76	102	10	1	1	2	1	2	0	6.87023	0	0	0	66.7893
63	102	4	0	0	2	1	2	0	7.33945	0	0	0	67.2493
5	102	12	2	0	2	1	2	0	10.1852	1	0	0	65.7774
1	103	3	0	0	2	2	1	0	9.27835	0	0	0	70.1012
18	103	5	3	0	3	2	0	0	15.4762	1	0	1	66.6973
46	103	17	2	0	2	2	1	0	8.47458	0	0	0	67.1573
86	103	7	0	0	2	2	1	0	8.47458	0	0	0	67.1573
48	103	1	0	0	3	1	2	0	6.45161	0	1	0	65.0414
53	103	6	2	0	3	2	1	0	7.63889	0	0	0	63.3855
74	103	1	0	0	2	2	0	0	15.7895	0	0	0	70.0092
6	103	8	1	1	3	1	3	0	13.75	1	0	0	69.6412
81	103	4	3	0	2	2	1	0	12	0	0	1	66.7893
58	103	7	0	1	2	1	3	0	4.91803	0	0	0	68.0773
53	103	6	0	0	2	1	3	0	6.66667	0	0	0	63.1095
60	103	5	0	1	2	1	2	0	8.57143	0	0	0	67.8933
11	104	5	0	1	3	1	2	0	17.5926	1	0	0	69.5492
26	104	7	1	1	2	3	0	0	7.29167	0	0	0	66.6053
7	104	10	2	0	2	1	2	0	12	0	0	0	66.7893
76	104	10	2	0	2	1	2	0	12	0	0	0	66.7893
71	104	9	2	1	2	1	2	0	7.33945	0	0	0	67.2493
40	104	9	2	1	2	1	2	0	7.33945	0	0	0	67.2493
12	104	8	1	0	2	2	1	0	11.6667	0	0	0	64.3054
11	104	14	1	0	3	1	2	0	10.7692	0	0	0	62.7415
41	105	4	1	1	2	2	4	0	20.9677	0	0	0	77.6449
4	105	6	0	0	2	1	2	0	8.25688	0	0	0	73.4131
17	105	11	1	0	3	3	0	0	15.4762	1	0	0	66.6973
1	105	17	2	0	2	2	1	0	8.47458	0	0	0	67.1573
1	105	12	1	0	2	2	2	0	17.9245	0	0	0	62.3735
16	105	6	1	0	2	1	2	0	5.98291	0	0	0	64.0294
87	105	6	2	0	3	2	1	0	7.63889	0	0	0	63.3855
51	105	6	0	2	2	1	2	0	8.57143	0	0	0	67.8933
22	105	8	1	1	2	1	2	0	8.57143	0	0	0	67.8933
61	106	7	2	0	2	1	2	0	17.5926	0	0	0	69.5492
82	106	7	1	0	2	1	4	0	9.27835	0	0	0	70.1012
85	106	2	1	1	3	1	3	0	18.6667	1	0	1	72.7691
76	106	5	0	0	2	2	1	0	15	0	0	0	67.8933
6	106	4	1	0	3	1	4	0	23.8095	1	0	1	68.9052
37	106	5	0	0	2	1	2	0	5.98291	0	0	0	64.0294
68	106	3	1	0	2	2	0	0	15.1515	0	0	0	69.3652
42	106	6	0	0	2	1	3	0	6.87023	0	0	0	66.7893
60	106	2	0	0	2	2	0	0	2.04082	0	0	0	66.6973
47	106	6	0	0	2	1	3	0	6.66667	0	0	0	63.1095
48	106	9	0	0	2	1	2	0	8.57143	0	0	0	67.8933
85	106	10	0	0	2	2	1	0	13.2231	0	0	0	67.3413
22	106	6	0	1	2	1	2	0	12.2642	0	0	0	65.3174
28	107	5	3	0	3	2	0	0	15.4762	1	0	0	66.6973
11	107	7	0	0	2	1	2	0	8.47458	0	0	0	67.1573
81	107	9	3	1	2	3	0	0	7.29167	0	0	0	66.6053
61	107	7	0	0	2	2	1	0	11.6667	0	0	0	64.3054
85	107	6	1	0	2	2	1	0	10.1852	0	0	0	65.7774
80	107	6	4	0	2	1	4	0	8.57143	0	0	1	67.8933
29	107	7	0	0	2	2	3	0	11.7117	0	0	0	66.6973
27	108	7	1	0	2	1	4	0	9.27835	0	0	0	70.1012
54	108	11	1	0	3	3	0	0	15.4762	1	0	0	66.6973
34	108	4	1	1	2	1	3	0	17.9245	0	0	0	62.3735
78	108	10	2	0	2	1	2	0	12	0	0	0	66.7893
80	108	11	2	0	2	2	1	0	8.33333	0	0	1	64.9494
64	108	11	2	0	2	2	1	0	8.33333	0	0	0	64.9494
65	108	11	0	0	2	2	1	0	11.6667	0	0	0	64.3054
66	108	9	0	0	2	2	1	0	11.6667	0	0	0	64.3054
49	109	1	1	0	2	2	3	0	18.75	0	0	1	75.713
31	109	7	0	0	2	2	1	0	8.47458	0	0	0	67.1573
1	109	8	2	0	3	2	1	0	18.75	1	0	0	65.6854
32	109	6	0	0	3	2	1	0	18.75	1	0	0	65.6854
26	109	10	1	0	2	1	2	0	5.98291	0	0	0	64.0294
1	110	4	2	0	2	2	0	0	17.9487	0	0	0	69.5492
65	110	4	1	1	2	2	4	0	20.9677	0	0	0	77.6449
13	110	10	1	1	2	1	2	0	8.25688	0	0	0	73.4131
94	110	11	1	0	3	3	0	0	15.4762	1	0	0	66.6973
9	110	13	0	0	2	2	2	0	11.5044	0	0	0	65.4094
55	110	10	0	0	2	1	2	0	8.75912	0	0	0	65.6854
1	110	5	0	2	2	1	3	0	17.9245	0	0	0	62.3735
3	110	7	0	1	2	2	2	0	17.9245	0	0	0	62.3735
54	110	7	0	0	2	2	2	0	11.0236	0	0	0	66.9733
53	110	9	0	0	2	2	1	0	11.6667	0	0	0	64.3054
22	110	8	2	0	2	1	2	0	11.7117	0	0	0	66.6973
1	110	10	2	1	2	1	2	0	12.2642	0	0	1	65.3174
44	111	1	1	0	2	1	2	0	15.4762	0	0	1	66.6973
6	111	7	0	0	2	1	2	0	8.47458	0	0	0	67.1573
47	111	3	0	0	3	1	2	0	20.339	1	0	0	69.0892
62	111	2	1	0	2	2	0	0	8.95522	0	0	0	70.5612
3	111	8	2	0	3	2	1	0	18.75	1	0	0	65.6854
60	111	6	2	0	2	1	3	0	6.66667	0	0	0	63.1095
70	111	8	0	0	3	1	2	0	10.7692	0	0	0	62.7415
25	111	6	1	0	3	1	4	0	14.4737	1	0	0	71.0212
14	111	5	0	0	2	1	2	0	11.7117	0	0	0	66.6973
48	112	6	0	0	3	2	1	0	25	1	0	0	74.609
61	112	6	1	0	2	2	1	0	7.36842	0	0	0	70.2852
69	112	5	0	0	2	1	2	0	7.36842	1	0	0	70.2852
14	112	5	0	2	2	1	3	0	17.9245	0	0	0	62.3735
85	112	7	1	0	2	1	3	0	4.91803	0	0	1	68.0773
74	113	7	0	0	3	2	1	0	14.4737	1	0	0	72.5851
92	113	6	0	0	2	2	1	0	7.36842	0	0	0	70.2852
45	113	13	0	0	2	2	2	0	11.5044	0	0	0	65.4094
77	113	7	1	0	2	1	2	0	12.3967	0	0	1	65.9614
32	113	8	3	1	2	2	3	0	12.3967	0	0	1	65.9614
63	113	7	1	0	2	1	2	0	12	0	0	0	66.7893
69	113	3	0	0	3	2	1	0	21.1268	1	0	0	71.6651
68	113	7	1	0	2	2	1	0	13.2231	0	0	1	67.3413
39	114	4	0	0	3	1	2	0	20.9677	1	0	0	77.6449
82	114	8	2	0	2	2	1	0	17.5926	0	0	1	69.5492
66	114	3	0	0	2	1	6	0	8.25688	0	0	0	73.4131
51	114	7	0	1	2	2	1	0	9.27835	0	0	0	70.1012
81	114	2	1	1	2	1	2	0	15.4762	0	0	1	66.6973
32	114	7	2	1	2	2	2	0	11.5044	0	0	0	65.4094
42	114	4	1	0	3	1	3	0	18.8679	1	0	1	72.1251
22	114	5	0	0	2	1	2	0	5.98291	0	0	0	64.0294
52	114	1	1	0	2	2	0	0	9.61538	0	0	1	69.0892
22	114	7	2	0	3	2	1	0	7.63889	0	0	0	63.3855
79	114	8	1	0	2	1	3	0	6.87023	0	0	0	66.7893
28	114	5	0	0	2	1	3	0	7.43802	0	0	0	64.5814
65	114	3	0	1	2	2	0	0	15.1515	0	0	0	68.3533
33	114	8	1	0	2	1	3	0	4.91803	0	0	0	68.0773
56	114	6	1	0	2	2	1	0	10.1852	0	0	1	65.7774
0	115	2	0	0	2	1	1	0	18.9189	0	0	0	74.241
4	115	4	2	0	2	2	0	0	17.9487	0	0	0	69.5492
40	115	6	0	0	2	2	1	0	7.36842	0	0	0	70.2852
62	115	2	1	0	2	1	1	0	16.6667	0	0	0	72.1251
56	115	8	0	0	3	1	2	0	10.2804	0	0	0	72.7691
32	115	7	0	0	3	3	0	0	15.4762	1	0	0	66.6973
31	115	17	2	0	2	2	1	0	8.47458	0	0	0	67.1573
31	115	1	0	1	2	1	1	0	15.8537	0	0	0	69.4572
64	115	4	1	0	3	1	4	0	23.8095	1	0	0	68.9052
41	115	7	0	0	2	2	2	0	11.0236	0	0	0	66.9733
13	115	5	0	0	2	1	2	0	12	0	0	0	66.7893
3	115	8	0	0	2	1	2	0	12	0	0	0	66.7893
71	115	4	1	0	3	1	3	0	11.9048	1	0	1	71.1132
89	115	14	1	0	2	1	2	0	10.7692	0	0	1	62.7415
22	115	8	2	0	3	1	2	0	10.7692	0	0	0	62.7415
19	115	8	1	0	2	1	2	0	12.2642	0	0	0	65.3174
68	115	6	1	0	2	1	2	0	12.2642	0	0	0	65.3174
32	116	7	0	0	3	2	1	0	18.75	1	0	0	65.6854
46	116	8	1	0	2	3	0	0	7.29167	0	0	0	66.6053
72	116	7	1	1	2	1	3	0	4.91803	0	0	0	68.0773
37	117	10	1	1	2	1	3	0	6.87023	0	0	0	66.7893
18	117	10	2	0	2	1	2	0	12	0	0	0	66.7893
32	117	4	1	0	3	2	3	0	18.4615	1	0	1	67.3413
80	117	6	1	0	2	2	1	0	10.1852	0	0	1	65.7774
65	117	12	2	0	2	1	2	0	10.1852	1	0	1	65.7774
37	118	8	0	0	2	2	1	0	17.5926	0	0	0	69.5492
86	118	2	1	1	2	1	2	0	15.4762	0	0	0	66.6973
23	118	7	0	0	3	3	0	0	15.4762	1	0	0	66.6973
34	118	4	0	0	3	1	2	0	23.0769	1	0	0	68.4453
7	118	7	0	1	2	2	2	0	17.9245	0	0	0	62.3735
65	118	6	1	0	3	2	1	0	18.75	1	0	0	65.6854
2	118	4	1	0	2	1	4	0	8.57143	0	0	1	67.8933
74	118	4	2	0	2	1	2	0	11.7117	0	0	0	66.6973
7	119	2	1	0	2	2	1	0	23.7288	0	0	1	75.161
0	119	3	0	0	2	1	1	0	8.47458	0	1	0	67.1573
62	119	10	1	0	2	1	2	0	5.98291	0	0	0	64.0294
84	119	14	0	0	3	2	1	0	7.63889	0	0	0	63.3855
15	119	7	0	0	2	1	3	0	7.43802	0	0	0	64.5814
86	119	6	1	0	3	1	2	0	10.7692	0	0	1	62.7415
16	119	11	0	0	2	1	2	0	13.2231	0	0	0	67.3413
24	120	8	0	1	2	2	1	0	9.27835	0	0	0	70.1012
69	120	7	0	1	2	2	1	0	9.27835	0	0	0	70.1012
42	120	5	0	0	3	3	0	0	15.4762	1	0	0	66.6973
18	120	5	3	0	3	2	0	0	15.4762	1	0	1	66.6973
29	120	2	0	0	2	1	1	0	5	0	1	0	65.5934
34	120	10	0	0	2	2	2	0	6.87023	0	0	0	66.7893
72	120	8	0	0	2	2	2	0	4.91803	0	0	0	68.0773
37	120	6	0	2	2	1	2	0	11.7117	0	0	0	66.6973
50	121	8	1	0	2	1	2	0	18.9189	0	0	0	74.241
84	121	3	1	0	2	2	4	0	9.09091	0	0	0	77.7369
36	121	7	0	0	3	0	7	0	8.25688	1	0	0	73.4131
84	121	5	0	0	2	1	4	0	9.27835	0	0	0	70.1012
35	121	4	0	0	2	1	1	0	6.45161	0	1	0	65.0414
1	121	13	0	0	2	2	2	0	11.5044	0	0	0	65.4094
15	121	2	1	0	2	2	0	0	8.95522	0	0	1	70.5612
80	121	9	0	0	2	1	2	0	12	0	0	0	66.7893
77	121	9	0	0	2	1	2	0	12	0	0	0	66.7893
3	121	8	0	0	3	2	1	0	12	1	0	0	66.7893
44	121	8	0	0	2	2	2	0	4.91803	0	0	0	68.0773
38	121	9	0	0	2	1	2	0	8.57143	0	0	0	67.8933
13	122	7	0	1	2	2	1	0	9.27835	0	0	0	70.1012
67	122	11	1	0	3	3	0	0	15.4762	1	0	0	66.6973
84	122	8	1	0	2	2	3	0	12.3967	0	0	0	65.9614
25	122	7	1	1	2	3	0	0	7.29167	0	0	1	66.6053
79	122	5	2	1	3	2	2	0	26	1	0	1	70.4692
16	122	7	1	1	2	1	3	0	4.91803	0	0	0	68.0773
21	122	6	0	2	2	1	2	0	11.7117	0	0	0	66.6973
36	122	11	0	0	2	1	2	0	13.2231	0	0	0	67.3413
35	122	8	1	0	2	1	2	0	12.2642	0	0	0	65.3174
80	122	5	0	0	2	1	2	0	12.2642	1	0	0	65.3174
1	123	3	0	0	2	1	1	0	11.5044	0	1	0	65.4094
15	123	7	0	1	2	2	2	0	17.9245	0	0	0	62.3735
4	123	8	1	0	2	2	3	0	12.3967	0	0	0	65.9614
8	123	8	1	0	2	3	0	0	7.29167	0	0	0	66.6053
90	123	8	1	0	3	2	1	0	7.63889	0	0	1	63.3855
14	123	5	0	1	2	2	2	0	11.0236	0	0	0	66.9733
16	123	7	1	0	2	2	1	0	12	0	0	0	66.7893
56	123	6	0	0	3	1	2	0	10.7692	0	0	0	62.7415
61	123	4	0	0	2	1	2	0	13.2231	0	0	0	67.3413
3	123	5	0	0	2	1	2	0	12.2642	1	0	0	65.3174
80	124	4	0	0	2	1	1	0	6.45161	0	1	0	65.0414
79	124	1	0	0	2	1	1	0	16.2162	0	0	0	68.4453
94	124	1	1	1	2	1	1	0	17.1429	0	0	1	68.9972
65	124	6	0	0	2	1	3	0	6.66667	0	0	0	63.1095
68	124	2	1	0	2	2	0	0	25.4902	0	0	1	66.0534
72	124	9	2	0	2	1	2	0	8.57143	0	0	1	67.8933
11	124	6	0	0	3	1	2	0	10.7692	1	0	0	68.3533
69	125	6	0	0	2	1	2	0	8.25688	0	0	0	73.4131
74	125	2	2	0	2	2	0	0	10.3448	0	0	1	69.1812
77	125	7	0	0	2	1	2	0	12.3967	0	0	0	65.9614
42	125	6	2	0	2	2	2	0	11.0236	0	0	1	66.9733
63	125	8	1	2	2	2	1	0	11.6667	0	0	1	64.3054
80	125	6	1	0	3	1	2	0	10.7692	0	0	0	62.7415
26	125	4	0	0	2	1	2	0	13.2231	0	0	0	67.3413
88	125	10	2	1	2	1	2	0	12.2642	0	0	0	65.3174
79	126	3	1	2	2	2	0	0	13.8889	0	0	0	72.4931
62	126	4	2	0	2	2	2	0	5.33333	0	0	1	72.2171
75	126	5	3	0	3	2	0	0	15.4762	1	0	0	66.6973
55	126	13	0	0	2	2	2	0	11.5044	0	0	0	65.4094
63	126	9	1	0	2	1	2	0	10.8844	0	0	0	65.4094
22	126	5	0	0	2	2	1	0	15	0	0	0	67.8933
78	126	4	0	0	2	1	1	0	18.75	0	0	0	65.6854
34	126	6	1	0	2	1	2	0	5.98291	0	0	0	64.0294
18	126	4	0	0	3	3	0	0	6.87023	1	0	0	66.7893
3	126	7	0	0	2	2	1	0	10.1852	0	0	0	65.7774
70	126	6	0	0	2	2	1	0	8.77193	0	0	0	66.6973
92	127	6	1	0	2	2	2	0	9.09091	0	0	0	77.7369
70	127	4	0	0	2	2	1	0	7.36842	0	0	0	70.2852
3	127	5	0	1	2	2	1	0	7.36842	0	0	0	70.2852
11	127	11	1	0	3	3	0	0	15.4762	1	0	0	66.6973
5	127	10	0	0	2	2	1	0	6.20155	0	0	0	65.6854
64	127	6	1	0	3	2	1	0	27.4194	1	0	0	68.4453
68	127	9	4	0	2	1	2	0	5.98291	0	0	0	64.0294
62	127	6	0	0	2	1	2	0	7.33945	0	0	0	67.2493
66	127	12	1	0	3	1	2	0	10.7692	0	0	0	62.7415
20	127	5	0	1	2	1	2	0	8.57143	0	0	0	67.8933
5	127	3	0	1	2	1	2	0	12.2642	0	0	0	65.3174
77	128	8	1	0	2	1	2	0	18.9189	0	0	0	74.241
80	128	2	0	0	2	2	3	0	20.9677	0	0	0	77.6449
81	128	2	2	0	2	2	2	0	9.09091	0	0	1	77.7369
83	128	7	2	0	2	1	2	0	17.5926	0	0	0	69.5492
8	128	4	0	0	2	1	6	0	8.25688	0	0	0	73.4131
22	128	12	1	0	2	2	2	0	17.9245	0	0	0	62.3735
75	128	2	1	0	2	1	3	0	6.66667	0	0	0	63.1095
84	128	5	0	0	2	1	2	0	12.2642	1	0	0	65.3174
59	129	5	0	0	2	1	2	0	7.36842	1	0	0	70.2852
8	129	3	0	0	2	2	1	0	9.27835	0	0	0	70.1012
32	129	11	1	0	3	3	0	0	15.4762	1	0	0	66.6973
32	129	17	2	0	2	2	1	0	8.47458	0	0	0	67.1573
17	129	1	0	0	2	1	1	0	17.8082	0	0	0	67.8013
5	129	5	0	0	2	2	1	0	15	0	0	0	67.8933
0	129	2	0	0	2	1	1	0	5	0	1	0	65.5934
70	129	8	0	0	3	2	1	0	7.63889	0	0	0	63.3855
35	129	7	0	0	2	1	3	0	7.43802	0	0	0	64.5814
4	129	7	0	1	2	1	3	0	4.91803	0	0	0	68.0773
4	129	7	0	0	2	1	3	0	6.66667	0	0	0	63.1095
31	129	10	1	2	2	2	1	0	13.2231	0	0	0	67.3413
13	129	4	1	0	3	1	5	0	28	1	0	1	70.0092
73	130	4	1	1	2	2	4	0	20.9677	0	0	0	77.6449
17	130	7	1	0	3	1	2	0	10.2804	0	0	0	72.7691
11	130	7	0	0	2	1	2	0	12.3967	0	0	0	65.9614
4	130	6	1	0	2	2	1	0	15.3226	0	0	1	67.9853
18	130	4	3	0	2	2	1	0	12	0	0	0	66.7893
27	130	8	2	0	2	1	4	0	11.6667	0	0	1	64.3054
11	130	6	1	0	3	1	4	0	14.4737	1	0	0	71.0212
22	131	1	0	0	2	2	0	0	22.0339	0	0	0	73.873
32	131	5	0	1	2	2	1	0	7.36842	0	0	0	70.2852
58	131	2	0	1	2	2	1	0	7.36842	0	0	0	70.2852
67	131	7	2	0	2	1	2	0	17.5926	0	0	1	69.5492
91	131	6	0	0	2	1	2	0	8.25688	0	0	0	73.4131
1	131	7	1	0	3	3	0	0	15.4762	1	0	0	66.6973
40	131	9	3	1	2	3	0	0	7.29167	0	0	0	66.6053
68	131	3	0	0	2	1	2	0	13.2231	1	0	0	67.3413
79	131	10	2	1	2	1	2	0	12.2642	0	0	1	65.3174
91	132	4	0	1	2	1	2	0	15.4762	0	0	0	66.6973
87	132	8	1	1	3	3	1	0	9.375	1	0	1	68.4453
6	132	9	4	0	2	1	2	0	5.98291	0	0	0	64.0294
76	132	7	2	0	3	2	1	0	7.63889	0	0	0	63.3855
27	132	5	1	0	2	1	2	0	7.33945	0	0	0	67.2493
82	132	11	0	0	2	2	1	0	11.6667	0	0	0	64.3054
32	133	8	0	0	2	2	1	0	17.5926	0	0	0	69.5492
18	133	5	3	0	3	2	0	0	15.4762	1	0	1	66.6973
51	133	3	0	0	2	2	1	0	8.47458	0	0	0	67.1573
73	133	6	0	0	3	2	0	0	6.45161	1	0	0	65.0414
4	133	8	1	0	2	1	3	0	4.91803	0	0	0	68.0773
76	133	2	0	0	2	1	2	0	7.33945	0	0	0	67.2493
30	133	11	0	0	2	1	2	0	13.2231	0	0	0	67.3413
81	134	7	1	0	2	2	1	0	17.5926	0	0	0	69.5492
70	134	4	0	0	2	1	6	0	8.25688	0	0	0	73.4131
70	134	8	0	0	3	1	2	0	10.2804	0	0	0	72.7691
64	134	2	0	0	2	2	1	0	9.27835	0	0	0	70.1012
6	134	3	1	0	2	1	3	0	17.9245	0	0	0	62.3735
56	134	6	2	0	3	1	2	0	7.63889	1	0	1	63.3855
20	135	10	1	0	2	2	1	0	17.5926	0	0	0	69.5492
51	135	2	1	0	2	2	1	0	23.7288	0	0	0	75.161
38	135	4	0	0	2	2	1	0	15.4762	0	0	0	66.6973
57	135	12	1	0	3	2	1	0	7.63889	0	0	0	63.3855
44	135	6	2	0	3	1	2	0	7.63889	1	0	0	63.3855
28	136	5	1	1	2	1	3	0	17.9245	0	0	1	62.3735
63	136	6	2	0	3	1	2	0	7.63889	1	0	1	63.3855
1	136	6	0	0	2	1	3	0	6.87023	0	0	0	66.7893
18	136	2	2	0	2	1	1	0	18.5185	0	0	1	70.1012
62	136	5	3	1	2	1	1	0	14.4737	0	1	0	71.0212
1	136	11	0	0	2	1	2	0	13.2231	0	0	0	67.3413
45	137	3	1	0	2	2	4	0	9.09091	0	0	1	77.7369
3	137	7	0	0	3	2	1	0	23.7288	1	0	0	75.161
83	137	6	1	0	2	1	2	0	8.25688	0	0	0	73.4131
0	137	7	0	0	2	1	2	0	8.47458	0	0	0	67.1573
62	137	3	0	0	2	1	3	0	6.87023	0	0	0	66.7893
50	137	12	2	0	2	1	2	0	10.1852	1	0	1	65.7774
52	137	3	0	2	3	1	1	0	14.4737	0	1	0	71.0212
4	138	7	0	0	3	3	0	0	15.4762	1	0	0	66.6973
31	138	3	0	0	2	2	1	0	8.47458	0	0	0	67.1573
50	138	2	0	2	2	2	0	0	23.1884	0	0	0	70.6532
5	138	2	1	0	2	2	1	0	10.1852	0	0	0	65.7774
33	138	6	0	0	2	1	2	0	10.1852	0	0	0	65.7774
66	138	6	0	2	2	1	2	0	8.57143	0	0	0	67.8933
35	138	11	0	0	2	1	2	0	13.2231	0	0	0	67.3413
38	139	2	0	2	2	2	0	0	23.1884	0	0	0	70.6532
72	139	10	1	1	2	1	2	0	6.87023	0	0	0	66.7893
81	140	4	1	0	2	2	2	0	23.7288	0	0	0	75.161
96	140	7	1	1	3	1	2	0	10.2804	0	0	0	72.7691
92	140	9	0	0	2	1	2	0	8.57143	0	0	0	67.8933
65	140	12	1	0	2	2	1	0	13.2231	0	0	0	67.3413
75	140	9	0	0	2	1	2	0	8.18182	0	0	0	67.4333
91	141	2	0	0	2	1	3	0	28.0702	0	0	0	75.069
83	141	5	2	0	2	2	3	0	20.9677	0	0	0	77.6449
65	141	4	0	0	2	3	3	0	18.75	0	0	0	75.713
54	141	5	1	0	2	1	1	0	18.75	0	0	1	65.6854
30	141	6	2	0	3	1	2	0	7.63889	1	0	0	63.3855
68	141	8	1	0	2	1	3	0	6.87023	0	0	1	66.7893
25	141	10	2	0	2	1	2	0	12	0	0	1	66.7893
83	141	8	0	0	2	1	2	0	12	0	0	0	66.7893
24	142	7	0	1	2	2	2	0	17.9245	0	0	0	62.3735
13	142	7	0	0	2	1	3	0	7.43802	0	0	0	64.5814
15	142	7	0	0	2	2	3	0	11.7117	0	0	0	66.6973
68	142	4	2	0	3	2	1	0	14.8148	1	0	0	69.6412
52	143	8	2	0	2	2	1	0	17.5926	0	0	0	69.5492
34	143	9	2	1	2	1	2	0	15.4762	0	0	0	66.6973
32	143	5	1	0	2	2	1	0	8.47458	0	0	0	67.1573
2	143	4	0	0	2	2	2	0	11.5044	0	0	0	65.4094
58	143	5	0	0	2	2	1	0	15	0	0	0	67.8933
64	143	14	0	0	3	2	1	0	7.63889	0	0	0	63.3855
21	143	8	0	0	2	2	1	0	12	1	0	0	66.7893
15	143	6	0	0	3	1	2	0	10.7692	1	0	0	68.3533
62	143	9	2	1	2	2	3	0	11.7117	0	0	0	66.6973
36	143	5	0	0	2	2	1	0	8.54701	0	0	0	66.4213
6	144	5	0	0	2	1	4	0	9.27835	0	0	0	70.1012
67	144	8	0	0	3	2	1	0	7.63889	0	0	0	63.3855
97	145	6	1	1	3	1	2	0	10.2804	0	0	0	72.7691
63	145	13	0	0	2	2	2	0	11.5044	0	0	0	65.4094
13	145	5	2	0	2	2	1	0	18.75	0	0	0	65.6854
33	145	5	1	0	2	1	2	0	12	0	0	0	66.7893
18	145	8	0	0	2	2	2	0	4.91803	0	0	0	68.0773
63	145	4	0	0	2	1	2	0	7.33945	0	0	0	67.2493
94	145	4	1	0	2	1	4	0	11.6667	0	0	0	64.3054
84	146	3	1	0	2	1	3	0	28.0702	0	0	1	75.069
77	146	8	0	0	3	2	1	0	7.63889	0	0	0	63.3855
43	146	3	0	0	2	2	2	0	11.0236	1	0	0	66.9733
48	146	13	1	0	2	1	3	0	6.87023	0	0	0	66.7893
31	146	8	0	0	2	1	2	0	12	0	0	0	66.7893
70	146	4	2	0	2	1	2	0	8.57143	0	0	1	67.8933
76	146	5	0	0	2	1	2	0	11.7117	0	0	0	66.6973
66	146	8	0	0	3	2	1	0	8.18182	1	0	0	67.4333
17	147	1	0	0	2	2	2	0	9.09091	0	0	0	77.7369
49	147	7	0	0	2	1	2	0	8.47458	0	0	0	67.1573
33	147	4	2	0	3	2	0	0	6.45161	1	0	1	65.0414
58	147	4	0	0	2	2	2	0	11.5044	0	0	0	65.4094
58	147	8	0	2	2	1	2	0	11.7117	0	0	0	66.6973
40	148	3	1	0	2	1	3	0	28.0702	0	0	0	75.069
79	148	10	1	0	2	2	1	0	17.5926	0	0	0	69.5492
5	148	6	0	0	2	1	2	0	8.25688	0	0	0	73.4131
83	148	7	1	0	2	1	4	0	9.27835	0	0	1	70.1012
38	148	11	1	0	3	3	0	0	15.4762	1	0	0	66.6973
47	148	5	0	0	3	3	0	0	15.4762	1	0	0	66.6973
26	148	3	0	0	2	1	1	0	11.5044	0	1	0	65.4094
45	148	8	1	0	2	2	3	0	12.3967	0	0	0	65.9614
10	148	6	0	0	2	1	2	0	7.33945	0	0	0	67.2493
29	148	6	0	0	2	1	3	0	6.66667	0	0	0	63.1095
50	148	6	0	1	2	1	2	0	12.2642	0	0	0	65.3174
77	149	4	1	1	2	2	4	0	20.9677	0	0	1	77.6449
4	149	6	1	0	2	1	2	0	8.25688	0	0	0	73.4131
31	149	4	0	0	3	1	2	0	23.0769	1	0	0	68.4453
45	149	12	1	0	2	2	2	0	17.9245	0	0	0	62.3735
10	149	11	0	0	2	2	2	0	11.0236	0	0	0	66.9733
33	149	6	0	0	2	1	3	0	6.66667	0	0	0	63.1095
72	150	5	2	0	2	2	3	0	20.9677	0	0	1	77.6449
39	150	6	1	1	2	2	2	0	9.09091	0	0	0	77.7369
30	150	1	0	0	2	2	1	0	11.5044	0	1	0	65.4094
93	150	7	2	1	2	2	1	0	11.5044	0	0	1	65.4094
42	150	8	1	1	3	3	1	0	9.375	1	0	0	68.4453
27	150	6	1	0	2	2	1	0	15.3226	0	0	0	67.9853
19	150	6	1	0	2	2	1	0	10.1852	0	0	1	65.7774
49	150	11	0	0	2	1	2	0	13.2231	0	0	0	67.3413
29	151	6	1	1	2	2	2	0	9.09091	0	0	0	77.7369
72	151	4	0	0	2	2	2	0	11.5044	0	0	0	65.4094
57	151	7	0	0	3	2	1	0	18.75	1	0	0	65.6854
50	151	10	1	2	2	2	1	0	13.2231	0	0	0	67.3413
37	152	17	2	0	2	2	1	0	8.47458	0	0	0	67.1573
42	152	1	0	0	2	1	1	0	20	0	0	0	71.3891
11	152	7	2	0	3	1	2	0	9.25926	1	0	0	63.4775
40	152	12	1	0	2	2	2	0	17.9245	0	0	0	62.3735
71	152	10	1	1	2	1	2	0	6.87023	0	0	0	66.7893
91	152	12	1	0	3	1	2	0	10.7692	0	0	0	62.7415
50	152	12	2	0	2	1	2	0	10.1852	1	0	0	65.7774
1	152	9	0	0	2	1	2	0	8.57143	0	0	0	67.8933
69	153	10	1	0	2	1	2	0	5.98291	0	0	0	64.0294
52	153	5	1	1	2	2	2	0	11.0236	0	0	0	66.9733
69	153	1	1	0	2	2	0	0	27.6596	0	0	1	71.7571
80	153	5	2	0	2	2	1	0	13.2231	0	0	1	67.3413
28	154	4	1	0	2	1	1	0	5	0	1	0	65.5934
74	154	5	1	1	2	2	1	0	11.0236	0	0	1	66.9733
28	154	9	0	0	2	1	2	0	12	0	0	0	66.7893
87	154	5	1	0	2	1	2	0	7.33945	0	0	1	67.2493
85	154	1	1	0	2	1	1	0	12.5	0	0	1	71.2971
63	154	8	0	2	2	1	2	0	11.7117	0	0	0	66.6973
61	154	4	2	0	3	2	1	0	14.8148	1	0	1	69.6412
80	154	4	0	0	3	2	3	0	18.3333	1	0	0	67.2493
69	155	4	0	0	2	1	6	0	8.25688	0	0	0	73.4131
76	155	4	1	0	2	1	1	0	5	0	1	1	65.5934
11	155	10	0	0	2	2	2	0	11.0236	0	0	0	66.9733
80	155	10	0	0	2	2	2	0	6.87023	0	0	0	66.7893
41	155	3	0	1	2	1	1	0	13.3333	0	0	0	68.1693
60	155	11	1	0	3	2	1	0	4.91803	1	0	0	68.0773
59	155	6	0	0	2	1	2	0	7.33945	0	0	0	67.2493
68	155	9	2	1	2	1	2	0	7.33945	0	0	1	67.2493
3	155	6	1	0	3	1	2	0	10.7692	0	0	0	62.7415
31	155	6	0	0	3	2	1	0	8.77193	1	0	0	66.6973
86	155	9	2	1	2	2	3	0	11.7117	0	0	1	66.6973
12	156	3	0	0	2	1	1	0	8.47458	0	1	0	67.1573
36	156	7	0	0	3	2	1	0	18.75	1	0	0	65.6854
83	156	4	0	0	2	1	2	0	12.3967	0	0	0	65.9614
83	156	6	1	0	2	2	2	0	11.0236	0	0	0	66.9733
76	156	13	1	0	2	1	3	0	6.87023	0	0	0	66.7893
62	157	5	0	0	3	3	0	0	15.4762	1	0	0	66.6973
76	157	1	1	1	2	2	0	0	25.4237	0	0	1	71.2052
25	157	10	1	1	2	1	2	0	6.87023	0	0	0	66.7893
63	157	3	0	0	2	2	1	0	13.2231	0	0	0	67.3413
63	158	5	1	1	2	2	1	0	7.36842	0	0	0	70.2852
29	158	4	1	1	2	1	3	0	17.9245	0	0	1	62.3735
64	158	5	0	1	2	2	2	0	17.9245	1	0	0	62.3735
82	158	8	2	0	3	2	1	0	18.75	1	0	1	65.6854
69	158	7	1	1	2	1	3	0	7.43802	0	0	0	64.5814
27	158	7	1	0	2	1	2	0	12	0	0	1	66.7893
3	158	10	0	0	2	1	3	0	4.91803	0	0	0	68.0773
98	159	4	1	0	2	2	1	0	23.7288	0	0	0	75.161
63	159	6	1	0	2	1	2	0	8.25688	0	0	1	73.4131
77	159	3	1	0	2	2	1	0	11.5044	0	1	1	65.4094
79	159	7	0	0	2	1	2	0	12.3967	0	0	0	65.9614
40	159	10	0	0	2	1	3	0	4.91803	0	0	0	68.0773
75	159	8	1	2	2	2	1	0	11.6667	0	0	0	64.3054
46	159	12	1	0	2	2	1	0	13.2231	0	0	0	67.3413
23	160	8	1	0	2	1	2	0	18.9189	0	0	0	74.241
61	160	3	0	0	2	2	1	0	9.27835	0	0	0	70.1012
2	160	5	2	0	2	2	1	0	18.75	0	0	1	65.6854
75	160	2	1	0	2	1	3	0	6.66667	0	0	1	63.1095
85	160	1	1	0	2	1	1	0	17.1875	0	0	1	63.4775
53	161	6	0	0	3	2	1	0	18.75	1	0	0	65.6854
80	161	6	1	0	3	2	1	0	7.63889	0	0	0	63.3855
22	161	8	3	0	2	1	3	0	7.43802	0	0	1	64.5814
35	161	8	0	1	2	1	2	0	12.2642	0	0	0	65.3174
27	162	4	2	1	3	2	1	0	18.75	1	0	1	65.6854
6	162	8	1	0	2	2	3	0	12.3967	0	0	1	65.9614
17	162	1	1	0	2	1	1	0	14.7059	0	0	1	69.0892
60	162	3	1	0	2	2	1	0	11.6667	0	0	1	64.3054
89	162	4	0	0	2	1	2	0	10.2362	0	0	0	65.6854
16	162	9	0	0	2	1	2	0	8.18182	0	0	0	67.4333
77	163	6	1	0	2	2	2	0	9.09091	0	0	0	77.7369
92	163	7	1	0	3	3	0	0	15.4762	1	0	0	66.6973
68	163	8	0	0	3	2	1	0	7.63889	0	0	0	63.3855
61	163	11	1	0	2	2	2	0	4.91803	1	0	1	68.0773
81	164	9	2	0	2	1	2	0	8.57143	0	0	0	67.8933
90	164	8	2	0	2	1	2	0	11.7117	0	0	1	66.6973
36	165	2	0	0	2	0	2	0	16.4706	0	1	0	70.6532
1	165	7	1	0	3	1	2	0	10.2804	0	0	0	72.7691
35	165	2	1	0	2	1	1	0	6.45161	0	1	0	65.0414
74	165	6	1	0	3	1	4	0	14.4737	1	0	1	71.0212
68	166	4	2	0	2	1	3	0	28.0702	0	0	1	75.069
75	166	17	2	0	2	2	1	0	8.47458	0	0	1	67.1573
44	166	5	0	1	3	2	1	0	17.9245	1	0	0	62.3735
19	166	6	1	0	2	2	2	0	11.0236	0	0	0	66.9733
70	166	5	0	0	2	1	2	0	12	0	0	0	66.7893
88	166	4	3	0	2	2	1	0	12	0	0	1	66.7893
84	166	4	1	0	3	1	3	0	11.9048	1	0	0	71.1132
87	167	8	1	0	3	2	3	0	16.6667	1	0	1	73.6891
0	167	7	2	0	2	1	2	0	17.5926	0	0	0	69.5492
79	167	8	1	0	2	1	3	0	6.87023	0	0	0	66.7893
50	167	6	1	0	2	2	1	0	10.1852	0	0	0	65.7774
69	167	9	2	0	2	1	2	0	8.57143	0	0	0	67.8933
49	167	2	0	0	2	1	1	0	20.8333	0	0	0	70.7452
45	167	10	1	2	2	2	1	0	13.2231	0	0	0	67.3413
30	168	8	1	0	3	2	3	0	16.6667	1	0	0	73.6891
93	168	7	1	0	3	1	2	0	10.2804	0	0	0	72.7691
59	168	8	2	0	3	2	1	0	18.75	1	0	1	65.6854
62	168	6	0	0	3	2	1	0	7.63889	0	0	0	63.3855
54	168	10	2	0	2	1	2	0	12	0	0	0	66.7893
80	168	3	1	0	3	1	2	0	26.1538	1	0	0	70.7452
11	169	6	1	0	3	2	1	0	18.75	1	0	0	65.6854
62	169	8	0	2	2	1	2	0	11.7117	0	0	0	66.6973
62	171	3	1	0	3	1	2	0	23.0769	1	0	1	68.4453
80	171	5	1	1	2	2	1	0	11.0236	0	0	0	66.9733
39	171	10	0	0	2	2	2	0	11.0236	0	0	0	66.9733
72	172	5	2	0	2	2	3	0	20.9677	0	0	1	77.6449
83	172	6	1	1	2	2	2	0	9.09091	0	0	1	77.7369
63	172	1	0	0	2	1	1	0	19.2308	0	0	0	73.873
44	172	2	1	0	2	1	1	0	6.45161	0	1	1	65.0414
66	172	4	2	0	3	2	0	0	6.45161	1	0	0	65.0414
47	172	6	0	0	3	2	0	0	6.45161	1	0	0	65.0414
0	172	3	1	0	2	1	3	0	17.9245	0	0	0	62.3735
72	172	5	0	0	2	1	2	0	5.98291	0	0	0	64.0294
28	172	6	1	0	2	3	0	0	7.29167	0	0	0	66.6053
68	173	8	3	1	2	2	3	0	12.3967	0	0	1	65.9614
25	173	8	0	0	2	1	2	0	5.98291	0	0	0	64.0294
34	173	9	3	1	2	3	0	0	7.29167	0	0	0	66.6053
35	173	8	0	0	2	1	2	0	12	0	0	0	66.7893
43	173	9	0	0	2	1	2	0	12	0	0	0	66.7893
72	173	5	2	0	2	2	1	0	13.2231	0	0	1	67.3413
67	174	6	1	1	3	1	2	0	10.2804	0	0	1	72.7691
80	174	6	0	0	3	1	2	0	10.7692	0	0	0	62.7415
73	174	10	0	0	2	2	1	0	13.2231	0	0	0	67.3413
82	174	10	2	1	2	1	2	0	12.2642	0	0	0	65.3174
11	175	2	1	0	2	2	1	0	23.7288	0	0	0	75.161
1	175	7	1	1	3	1	2	0	10.2804	0	0	0	72.7691
27	175	4	1	0	3	1	3	0	18.8679	1	0	0	72.1251
62	175	11	0	0	2	2	2	0	11.0236	0	0	0	66.9733
4	176	4	2	0	2	2	2	0	5.33333	0	0	0	72.2171
2	176	6	1	0	2	1	2	0	12.2642	0	0	0	65.3174
3	177	8	1	0	3	2	3	0	16.6667	1	0	0	73.6891
0	177	17	2	0	2	2	1	0	8.47458	0	0	0	67.1573
42	177	8	1	0	2	2	3	0	12.3967	0	0	0	65.9614
86	177	6	2	0	3	2	1	0	7.63889	0	0	1	63.3855
22	177	8	1	1	3	1	3	0	13.75	1	0	1	69.6412
70	177	6	0	0	2	1	3	0	6.66667	0	0	0	63.1095
67	178	4	0	0	2	2	1	0	17.5926	0	0	0	69.5492
26	178	6	1	1	3	1	2	0	10.2804	0	0	0	72.7691
5	178	8	3	1	2	2	3	0	12.3967	0	0	0	65.9614
80	178	1	0	1	2	1	1	0	14.4737	0	1	0	71.0212
66	179	7	1	1	3	2	1	0	16.6667	1	0	0	72.4011
32	179	4	1	0	2	1	1	0	5	0	1	0	65.5934
79	179	10	1	1	2	1	3	0	6.87023	0	0	1	66.7893
83	179	5	0	0	2	2	3	0	11.7117	1	0	0	66.6973
47	180	7	0	0	2	2	1	0	8.47458	0	0	0	67.1573
25	180	7	0	0	2	2	2	0	11.0236	0	0	0	66.9733
82	181	7	0	0	2	1	3	0	7.43802	0	0	0	64.5814
35	182	5	0	0	2	1	2	0	5.98291	0	0	0	64.0294
64	182	8	0	0	2	1	2	0	5.98291	0	0	0	64.0294
76	182	7	0	0	2	2	1	0	11.6667	0	0	0	64.3054
34	183	10	1	0	2	2	1	0	17.5926	0	0	0	69.5492
1	183	7	0	0	2	2	1	0	8.47458	0	0	0	67.1573
63	183	2	0	0	2	1	3	0	20	0	1	0	69.1812
58	183	9	4	0	2	1	2	0	5.98291	0	0	1	64.0294
1	184	9	3	1	2	3	0	0	7.29167	0	0	0	66.6053
76	184	5	0	0	2	1	2	0	11.7117	0	0	0	66.6973
48	185	8	0	0	2	2	1	0	17.5926	0	0	0	69.5492
32	185	5	0	0	2	1	4	0	9.27835	0	0	0	70.1012
13	185	4	2	0	2	2	2	0	5.33333	0	0	1	72.2171
81	185	4	0	0	2	1	1	0	18.75	0	0	0	65.6854
41	185	7	0	0	2	1	2	0	12.3967	0	0	0	65.9614
39	185	10	0	0	2	2	2	0	11.0236	0	0	0	66.9733
70	185	4	2	0	2	1	2	0	8.57143	0	0	1	67.8933
32	186	10	1	0	2	2	1	0	17.5926	0	0	0	69.5492
81	186	8	0	0	3	2	1	0	12	1	0	0	66.7893
40	186	10	4	0	2	2	1	0	10.1852	0	0	1	65.7774
67	187	7	1	1	3	1	2	0	10.2804	0	0	1	72.7691
16	187	2	1	0	2	3	1	0	24	0	0	1	72.1251
78	187	14	0	0	3	2	1	0	7.63889	0	0	0	63.3855
80	187	6	2	0	2	1	3	0	6.66667	0	0	1	63.1095
91	187	10	1	2	2	2	1	0	13.2231	0	0	0	67.3413
15	188	10	0	0	2	1	2	0	8.75912	0	0	0	65.6854
83	188	9	0	1	3	2	2	0	12.3967	1	0	0	65.9614
65	188	10	1	0	2	1	2	0	5.98291	0	0	0	64.0294
1	188	5	0	0	2	1	2	0	12	0	0	0	66.7893
78	188	7	1	0	2	2	1	0	12	0	0	1	66.7893
61	188	14	1	0	3	1	2	0	10.7692	0	0	0	62.7415
5	188	8	1	1	2	1	2	0	8.57143	0	0	0	67.8933
75	189	5	3	0	2	1	3	0	28.0702	0	0	0	75.069
59	189	7	2	0	2	1	2	0	17.5926	0	0	0	69.5492
36	189	10	1	1	2	1	2	0	8.25688	0	0	0	73.4131
57	189	17	2	0	2	2	1	0	8.47458	0	0	1	67.1573
62	189	9	4	0	2	1	2	0	5.98291	0	0	1	64.0294
45	189	8	0	0	3	2	1	0	7.63889	0	0	0	63.3855
30	189	6	1	0	2	1	2	0	12.2642	0	0	0	65.3174
29	190	1	0	0	3	1	1	0	18.75	1	0	0	65.6854
75	190	6	1	0	2	1	2	0	5.98291	0	0	0	64.0294
49	191	2	2	0	2	2	3	0	20.9677	0	0	1	77.6449
78	191	6	2	1	2	2	1	0	9.27835	0	0	0	70.1012
33	191	7	2	1	2	2	1	0	11.5044	0	0	0	65.4094
48	191	8	2	0	3	2	1	0	18.75	1	0	0	65.6854
51	191	14	0	0	3	2	1	0	7.63889	0	0	0	63.3855
51	191	10	0	0	2	2	1	0	13.2231	0	0	0	67.3413
38	192	8	1	0	2	1	2	0	18.9189	0	0	0	74.241
46	192	2	0	0	2	1	4	0	9.27835	1	0	0	70.1012
74	192	1	0	0	2	3	0	0	12.9032	0	0	0	66.7893
68	192	6	1	1	2	1	2	0	12.2642	0	0	1	65.3174
32	193	5	0	1	2	3	0	0	7.29167	0	0	0	66.6053
85	193	12	1	0	3	2	1	0	7.63889	0	0	0	63.3855
76	193	2	0	0	2	1	2	0	7.33945	0	0	0	67.2493
90	193	9	0	0	2	1	2	0	8.57143	0	0	0	67.8933
51	193	2	0	0	2	1	1	0	14.4737	0	1	0	71.0212
83	194	1	1	1	2	2	0	0	11.4754	0	0	1	72.3091
90	194	3	0	0	2	2	3	0	18.75	0	0	0	75.713
54	194	6	0	0	3	1	3	0	21.9178	1	0	0	66.7893
46	194	7	0	0	2	1	3	0	17.9245	0	0	0	62.3735
79	194	6	1	0	2	1	2	0	7.33945	0	0	0	67.2493
83	194	12	1	0	2	2	1	0	13.2231	0	0	1	67.3413
72	195	3	2	0	2	1	3	0	28.0702	0	0	1	75.069
5	195	5	0	0	2	2	1	0	9.27835	0	0	0	70.1012
74	195	3	0	0	2	2	2	0	11.5044	0	0	0	65.4094
80	195	6	0	0	3	2	1	0	18.75	1	0	0	65.6854
64	196	7	1	0	2	2	1	0	17.5926	0	0	1	69.5492
83	196	10	1	1	2	1	2	0	8.25688	0	0	0	73.4131
52	196	6	1	0	2	2	2	0	11.0236	0	0	1	66.9733
29	196	5	0	0	2	1	2	0	7.33945	0	0	0	67.2493
83	196	8	2	0	3	1	2	0	10.7692	0	0	0	62.7415
84	196	4	2	0	2	1	2	0	11.7117	0	0	1	66.6973
98	197	8	2	0	2	2	1	0	17.5926	0	0	1	69.5492
52	197	7	1	0	3	1	2	0	10.2804	0	0	0	72.7691
79	197	12	1	0	3	2	1	0	7.63889	0	0	0	63.3855
26	197	6	0	2	2	1	2	0	11.7117	0	0	0	66.6973
54	197	3	0	1	2	1	2	0	12.2642	0	0	0	65.3174
80	198	4	0	0	3	1	2	0	20.9677	1	0	0	77.6449
69	198	8	2	0	2	2	1	0	17.5926	0	0	0	69.5492
76	199	5	3	0	2	1	3	0	28.0702	0	0	1	75.069
92	199	1	1	0	2	2	2	0	5.33333	0	0	1	72.2171
61	199	7	2	1	2	2	2	0	11.5044	0	0	0	65.4094
56	199	3	0	0	3	1	1	0	18.75	1	0	0	65.6854
88	199	6	0	0	2	1	2	0	7.33945	0	0	0	67.2493
2	199	4	2	0	2	1	1	0	10.7692	0	0	1	68.3533
81	200	3	0	0	3	2	1	0	8.10811	1	0	0	66.8813
41	200	9	0	0	2	1	2	0	12	0	0	0	66.7893
11	200	1	0	0	2	3	1	0	11.5385	0	0	0	69.5492
84	200	7	1	0	2	2	1	0	13.2231	0	0	0	67.3413
4	201	7	0	1	2	2	1	0	9.27835	0	0	0	70.1012
65	201	4	1	1	2	1	3	0	17.9245	0	0	0	62.3735
67	201	7	2	0	3	2	1	0	7.63889	0	0	1	63.3855
28	201	8	1	1	2	1	2	0	8.57143	0	0	1	67.8933
86	201	7	0	0	2	2	3	0	11.7117	0	0	0	66.6973
77	202	5	3	0	2	1	3	0	28.0702	0	0	1	75.069
18	202	7	1	0	3	3	0	0	15.4762	1	0	1	66.6973
77	203	7	2	0	2	1	2	0	17.5926	0	0	1	69.5492
0	203	6	0	0	3	1	3	0	21.9178	1	0	0	66.7893
86	203	8	1	0	3	2	1	0	7.63889	0	0	0	63.3855
35	203	5	0	0	2	1	2	0	12.2642	0	0	0	65.3174
63	203	2	0	0	2	1	1	0	31.25	0	0	0	70.5612
26	204	5	3	0	2	1	3	0	28.0702	0	0	1	75.069
84	204	10	1	1	2	1	2	0	8.25688	0	0	1	73.4131
1	205	3	0	0	2	1	2	0	18.9189	0	0	0	74.241
54	205	5	1	1	2	2	1	0	7.36842	0	0	0	70.2852
56	205	8	0	1	2	2	1	0	9.27835	0	0	0	70.1012
81	205	8	2	0	3	2	1	0	18.75	1	0	0	65.6854
65	205	10	1	1	2	1	3	0	6.87023	0	0	0	66.7893
30	206	2	0	0	3	3	0	0	15.4762	1	0	0	66.6973
70	206	8	0	0	3	2	1	0	12	1	0	0	66.7893
82	206	5	2	0	2	2	1	0	13.2231	0	0	0	67.3413
41	208	6	1	0	2	2	2	0	9.09091	0	0	0	77.7369
74	208	7	0	0	2	1	2	0	12.3967	0	0	0	65.9614
23	208	6	2	0	2	1	3	0	6.66667	0	0	1	63.1095
76	209	3	2	0	3	1	5	0	15.625	1	0	1	76.3569
75	209	4	1	0	2	2	4	0	18.75	1	0	0	75.713
47	209	3	0	0	3	1	2	0	20.339	1	0	0	69.0892
34	209	3	0	0	3	1	5	0	8.77193	1	0	0	68.6293
52	210	2	0	0	2	1	3	0	28.0702	0	0	0	75.069
78	210	13	0	0	2	2	2	0	11.5044	0	0	0	65.4094
75	212	6	0	0	3	1	2	0	10.2804	0	0	0	72.7691
82	212	7	0	0	2	1	2	0	12.3967	0	0	0	65.9614
70	212	7	0	0	2	2	2	0	11.0236	0	0	0	66.9733
10	212	11	0	0	2	2	2	0	11.0236	0	0	0	66.9733
72	212	5	1	0	3	1	3	0	27.6596	1	0	0	71.7571
34	212	8	4	0	3	2	4	0	10.2362	1	0	1	65.6854
39	212	12	1	0	2	2	1	0	13.2231	0	0	0	67.3413
55	213	6	1	0	2	1	2	0	8.25688	0	0	1	73.4131
59	213	6	0	0	3	1	3	0	21.9178	1	0	0	66.7893
93	213	10	0	0	2	1	3	0	4.91803	0	0	0	68.0773
32	214	7	1	0	2	2	1	0	17.5926	0	0	0	69.5492
43	214	8	2	0	2	1	2	0	5.98291	0	0	0	64.0294
79	214	10	4	0	2	2	1	0	10.1852	0	0	1	65.7774
88	214	5	0	0	2	2	3	0	11.7117	1	0	0	66.6973
84	215	2	0	1	2	2	0	0	21.9178	0	0	0	66.7893
15	215	2	2	0	2	1	1	0	18	0	0	1	70.1932
14	215	4	0	0	2	1	2	0	13.2231	0	0	0	67.3413
81	215	8	1	0	2	1	2	0	12.2642	0	0	0	65.3174
6	216	8	0	0	2	2	1	0	17.5926	0	0	0	69.5492
66	216	10	4	0	2	2	1	0	10.1852	0	0	0	65.7774
31	217	4	0	0	2	2	2	0	11.5044	0	0	0	65.4094
62	217	2	1	0	2	3	1	0	24	0	0	0	72.1251
54	217	8	1	1	2	1	3	0	7.43802	0	0	1	64.5814
41	218	2	1	0	2	1	3	0	28.0702	0	0	1	75.069
80	218	2	0	0	2	2	3	0	20.9677	0	0	0	77.6449
21	218	10	0	0	2	1	2	0	8.75912	0	0	0	65.6854
64	218	6	1	0	2	1	2	0	5.98291	0	0	0	64.0294
42	218	10	0	0	2	1	3	0	4.91803	0	0	0	68.0773
22	219	6	0	0	2	2	1	0	7.36842	0	0	0	70.2852
54	219	2	2	0	2	1	1	0	19.6429	0	0	1	70.7452
84	220	5	3	0	2	1	3	0	28.0702	0	0	0	75.069
25	220	6	2	0	3	1	2	0	7.63889	1	0	0	63.3855
81	220	8	0	0	2	2	1	0	12	1	0	0	66.7893
15	220	10	1	2	2	2	1	0	13.2231	0	0	1	67.3413
69	220	5	0	0	2	1	2	0	12.2642	0	0	0	65.3174
55	221	5	2	0	2	2	1	0	7.36842	0	0	0	70.2852
2	221	8	1	0	2	1	2	0	12.3967	0	0	1	65.9614
81	221	8	0	0	2	1	2	0	5.98291	0	0	0	64.0294
41	221	8	1	0	2	2	1	0	11.6667	0	0	0	64.3054
88	222	2	1	0	2	1	1	0	25	0	0	0	71.6651
73	223	8	1	0	2	1	2	0	18.9189	0	0	0	74.241
8	223	8	1	0	3	2	1	0	8.33333	1	0	0	64.9494
30	224	5	2	0	2	2	1	0	7.36842	0	0	0	70.2852
43	224	3	1	0	3	1	2	0	5.98291	1	0	1	64.0294
93	224	6	1	0	2	3	0	0	7.29167	0	0	1	66.6053
88	225	2	2	0	2	2	3	0	20.9677	0	0	1	77.6449
29	225	7	2	1	2	2	2	0	11.5044	0	0	0	65.4094
11	225	6	1	0	2	1	2	0	5.98291	0	0	0	64.0294
18	226	2	1	0	2	2	1	0	23.7288	0	0	1	75.161
30	226	8	3	0	2	1	3	0	7.43802	0	0	1	64.5814
50	226	6	0	0	2	1	3	0	6.66667	0	0	0	63.1095
74	228	9	2	1	2	1	2	0	15.4762	0	0	0	66.6973
87	228	13	0	0	2	2	2	0	11.5044	0	0	0	65.4094
49	228	2	1	0	2	2	0	0	23.8095	0	0	0	68.9052
84	228	6	1	0	2	1	2	0	7.33945	0	0	1	67.2493
44	228	12	1	0	2	2	1	0	13.2231	0	0	0	67.3413
63	229	10	0	0	2	2	2	0	11.0236	0	0	0	66.9733
82	230	8	3	1	2	2	3	0	12.3967	0	0	0	65.9614
72	230	3	0	0	3	2	1	0	11.0236	1	0	0	66.9733
10	230	8	2	0	3	1	2	0	10.7692	0	0	0	62.7415
89	231	7	1	0	3	1	2	0	10.2804	0	0	1	72.7691
48	231	6	0	0	2	1	2	0	5	0	0	0	65.5934
51	231	7	1	0	2	1	3	0	4.91803	0	0	0	68.0773
0	231	11	1	0	3	2	1	0	4.91803	1	0	0	68.0773
63	233	2	0	0	2	2	3	0	20.9677	0	0	0	77.6449
56	233	6	1	0	2	1	2	0	8.25688	0	0	0	73.4131
82	233	4	0	0	2	2	2	0	11.5044	0	0	0	65.4094
60	233	3	1	1	3	2	1	0	11.6883	1	0	0	69.3652
49	233	7	0	0	2	1	2	0	12.3967	0	0	0	65.9614
80	233	11	0	0	2	2	1	0	11.6667	0	0	0	64.3054
72	237	8	0	0	2	2	1	0	17.5926	0	0	0	69.5492
43	237	12	1	0	3	2	1	0	7.63889	0	0	0	63.3855
83	240	8	0	0	3	1	2	0	10.7692	0	0	0	62.7415
27	241	5	1	1	2	1	3	0	17.9245	0	0	0	62.3735
4	242	10	1	1	2	1	2	0	8.25688	0	0	0	73.4131
10	242	2	1	0	2	1	2	0	15.4762	0	0	0	66.6973
58	245	2	1	0	2	1	1	0	8.47458	0	1	1	67.1573
66	246	7	1	0	2	1	3	0	4.91803	0	0	0	68.0773
65	248	4	3	0	2	2	1	0	12	0	0	1	66.7893
78	249	12	1	0	3	1	2	0	10.7692	0	0	0	62.7415
74	250	4	1	0	2	2	1	0	23.7288	0	0	0	75.161
45	250	8	1	1	2	1	3	0	7.43802	0	0	0	64.5814
40	251	8	1	0	3	2	3	0	16.6667	1	0	0	73.6891
41	251	6	1	0	2	1	2	0	5.98291	0	0	1	64.0294
79	252	6	1	0	2	2	2	0	11.0236	0	0	0	66.9733
62	252	9	2	1	2	1	2	0	7.33945	0	0	0	67.2493
80	254	9	2	1	2	1	2	0	15.4762	0	0	1	66.6973
45	254	17	2	0	2	2	1	0	8.47458	0	0	0	67.1573
41	254	2	0	1	2	2	0	0	21.9178	0	0	0	66.7893
74	255	6	1	0	2	1	2	0	5.98291	0	0	1	64.0294
29	256	5	0	0	2	1	2	0	8.47458	0	0	0	67.1573
80	256	9	4	0	2	1	2	0	5.98291	0	0	0	64.0294
4	259	3	1	0	2	2	4	0	9.09091	0	0	0	77.7369
59	259	8	2	0	2	1	2	0	11.7117	0	0	1	66.6973
26	260	6	0	0	2	2	1	0	7.36842	0	0	0	70.2852
89	260	13	0	0	2	2	2	0	11.5044	0	0	0	65.4094
40	261	4	1	0	3	2	1	0	18.75	1	0	0	75.713
69	261	9	2	1	2	1	2	0	15.4762	0	0	0	66.6973
66	261	9	2	1	2	1	2	0	15.4762	0	0	1	66.6973
60	261	3	0	0	2	1	1	0	18.75	0	0	0	65.6854
86	261	9	0	0	2	1	2	0	12	0	0	0	66.7893
87	262	5	2	0	2	2	1	0	18.75	0	0	1	65.6854
83	262	8	0	0	3	1	2	0	10.7692	0	0	0	62.7415
70	263	5	2	0	2	2	3	0	20.9677	0	0	0	77.6449
75	263	1	1	0	2	1	1	0	26	0	0	1	70.4692
63	263	10	2	0	2	1	2	0	12	0	0	1	66.7893
66	263	8	0	0	2	2	2	0	4.91803	0	0	0	68.0773
5	266	12	1	0	3	2	1	0	7.63889	0	0	0	63.3855
49	266	5	0	0	2	2	2	0	11.0236	0	0	0	66.9733
84	267	5	0	0	2	2	1	0	7.36842	0	0	0	70.2852
90	267	6	0	0	3	1	2	0	10.7692	0	0	0	62.7415
80	268	7	1	1	2	1	3	0	4.91803	0	0	0	68.0773
76	268	8	2	0	3	1	2	0	10.7692	0	0	0	62.7415
41	268	10	4	0	2	2	1	0	10.1852	0	0	1	65.7774
70	270	5	0	2	2	1	3	0	17.9245	0	0	0	62.3735
79	270	12	1	0	3	2	1	0	7.63889	0	0	0	63.3855
73	271	6	0	0	2	2	1	0	7.36842	0	0	0	70.2852
72	271	1	0	0	2	2	1	0	23.7288	0	0	0	75.161
62	271	5	1	1	2	1	3	0	17.9245	0	0	0	62.3735
73	273	3	1	2	2	2	0	0	13.8889	0	0	1	72.4931
86	273	4	2	0	2	1	2	0	11.7117	0	0	1	66.6973
84	273	10	0	0	2	2	1	0	13.2231	0	0	0	67.3413
50	274	4	0	0	2	1	2	0	8.10811	0	0	0	66.8813
7	275	8	0	0	2	2	2	0	4.91803	0	0	0	68.0773
82	276	8	3	1	2	2	3	0	12.3967	0	0	0	65.9614
17	277	4	2	1	2	2	1	0	18.75	1	0	0	65.6854
8	277	8	3	1	2	2	3	0	12.3967	0	0	1	65.9614
25	277	6	0	2	2	1	2	0	11.7117	0	0	0	66.6973
81	278	6	2	1	2	2	1	0	9.27835	0	0	1	70.1012
23	278	6	0	0	3	1	3	0	11.6667	1	0	0	64.3054
31	279	6	2	1	2	2	1	0	9.27835	0	0	0	70.1012
82	279	11	0	0	2	2	2	0	11.0236	0	0	0	66.9733
78	280	1	1	0	2	2	4	0	9.09091	0	0	1	77.7369
55	281	7	0	0	3	2	1	0	18.75	1	0	0	65.6854
60	282	8	0	0	2	1	2	0	12	0	0	0	66.7893
58	283	6	1	0	2	1	1	0	18.75	0	0	0	65.6854
67	284	8	1	0	2	1	2	0	18.9189	0	0	1	74.241
76	284	2	1	0	2	1	2	0	15.4762	0	0	1	66.6973
84	285	8	0	0	2	2	1	0	17.5926	0	0	0	69.5492
15	287	6	0	0	2	1	2	0	8.25688	0	0	0	73.4131
77	289	4	2	0	2	1	3	0	28.0702	0	0	1	75.069
75	289	7	1	0	2	1	4	0	9.27835	0	0	0	70.1012
67	289	3	0	0	2	2	1	0	8.47458	0	0	0	67.1573
37	289	9	2	0	2	1	2	0	8.57143	0	0	1	67.8933
1	290	5	1	0	2	1	1	0	18.75	0	0	0	65.6854
75	291	1	1	0	2	2	2	0	5.33333	0	0	1	72.2171
62	291	13	0	0	2	2	2	0	11.5044	0	0	0	65.4094
92	291	6	1	0	2	2	1	0	10.1852	0	0	0	65.7774
47	294	6	1	0	2	2	1	0	7.36842	0	0	0	70.2852
67	296	2	0	0	2	1	3	0	20	0	1	0	69.1812
17	296	8	0	0	2	1	2	0	5.98291	0	0	0	64.0294
63	297	8	1	1	2	1	2	0	8.57143	0	0	0	67.8933
38	298	3	0	0	3	2	1	0	21.1268	1	0	0	71.6651
22	298	6	0	0	3	1	2	0	10.7692	0	0	0	62.7415
64	300	3	1	0	2	2	0	0	16.6667	0	0	1	72.4011
66	300	2	1	0	2	1	1	0	28.7879	0	0	0	72.1251
77	300	8	2	0	3	1	2	0	10.7692	0	0	1	62.7415
30	301	11	0	0	2	2	2	0	11.0236	0	0	0	66.9733
10	301	5	0	0	2	1	2	0	12	0	0	0	66.7893
65	302	8	0	0	3	1	2	0	10.2804	0	0	0	72.7691
75	302	8	1	0	2	2	3	0	12.3967	0	0	0	65.9614
92	302	7	0	0	2	2	1	0	11.6667	0	0	0	64.3054
69	303	3	1	0	2	1	3	0	17.9245	0	0	1	62.3735
51	304	5	0	0	2	2	2	0	11.0236	0	0	0	66.9733
83	305	7	1	0	2	2	1	0	12	0	0	0	66.7893
94	305	6	0	2	2	1	2	0	8.57143	0	0	0	67.8933
79	308	10	1	0	2	2	1	0	17.5926	0	0	0	69.5492
88	313	10	1	2	2	2	1	0	13.2231	0	0	0	67.3413
28	314	10	0	0	2	1	3	0	4.91803	0	0	0	68.0773
78	315	2	0	0	2	1	1	0	20	0	0	0	71.0212
79	317	5	2	0	2	2	1	0	7.36842	0	0	1	70.2852
46	317	8	3	1	2	2	3	0	12.3967	0	0	0	65.9614
27	318	9	0	0	2	1	2	0	12	0	0	0	66.7893
82	321	9	2	1	2	1	2	0	7.33945	0	0	1	67.2493
61	322	7	1	1	2	1	2	0	4.91803	0	0	0	68.0773
60	323	4	0	0	2	2	2	0	11.5044	0	0	0	65.4094
52	324	5	0	0	3	2	2	0	7.84314	1	0	0	67.3413
27	324	9	0	0	2	1	2	0	8.57143	0	0	0	67.8933
60	325	2	0	0	2	2	0	0	10.9091	0	0	0	69.8252
78	326	9	4	0	2	1	2	0	5.98291	0	0	0	64.0294
49	327	6	0	0	2	1	2	0	12.3967	0	0	0	65.9614
88	329	8	0	0	3	2	2	0	27.5862	1	0	0	74.701
[truncated: 25,971 more rows]

## Sheet: Discharged patients
Patient age	Length of ED stay	Patient volume	Number of ambulance arrivals	ER boading	Nurse	Attendant physician	Senior resident	Junior resident	Percentage of admissions	16:00-23:59	0:00-07:59	Ambulance Arribal	Bed occupancy
54	2	1	1	0	2	2	2	3	18.8679	0	0	1	72.1251
57	5	1	1	0	2	1	1	2	15.7895	0	1	1	70.0092
78	5	5	4	0	2	1	1	2	18.3333	0	0	1	67.2493
52	7	1	1	0	2	1	1	3	10.7692	0	1	1	70.5612
10	8	8	2	0	3	1	3	4	13.9535	1	0	1	66.8813
0	10	4	2	0	2	1	1	4	11.0236	0	1	1	66.9733
47	10	3	1	0	2	1	1	2	18.9655	0	1	1	65.5934
1	11	4	1	0	2	1	4	0	11.6667	0	0	1	64.3054
61	12	4	1	0	2	1	5	2	7.93651	0	0	1	68.5373
0	12	3	1	0	3	1	2	5	12.9032	1	0	1	66.7893
69	13	9	2	0	3	2	1	4	12.2807	1	0	1	70.1932
29	13	1	1	0	2	1	1	3	26.9841	0	1	1	70.7452
49	14	4	1	0	2	1	1	4	20.9677	0	1	1	77.6449
49	14	6	3	0	3	1	3	6	21.4286	1	0	1	67.1573
4	14	5	1	0	3	1	5	4	28	1	0	0	70.0092
34	15	5	0	0	5	2	1	4	10.7143	1	0	0	60.4416
14	15	3	0	0	3	1	1	2	9.40171	0	1	0	66.7893
36	15	7	0	0	2	2	2	0	23.7288	1	0	0	75.161
82	15	3	2	1	2	2	0	0	6.93069	0	0	0	68.1693
70	15	7	1	1	2	1	3	0	7.43802	0	0	0	64.5814
89	15	2	0	1	2	3	1	2	15.3846	0	0	0	74.425
59	15	2	1	0	2	1	1	3	14.4737	0	1	0	72.5851
39	15	2	0	0	2	1	2	2	8.51064	0	1	0	68.5373
4	15	4	0	0	3	1	5	5	15.625	1	0	0	76.3569
4	15	4	1	0	2	2	3	2	5.55556	0	0	0	76.7249
50	15	6	0	0	3	0	4	6	5.55556	1	0	0	76.7249
18	15	11	1	0	3	3	1	4	13.1868	1	0	0	76.7249
49	15	2	0	0	2	1	1	3	18.0952	0	0	0	71.6651
38	15	3	1	0	2	2	5	5	20.339	0	0	0	69.0892
0	15	6	1	0	2	1	2	3	8.75912	0	0	0	65.6854
30	15	2	0	0	2	1	1	3	6.15385	0	1	0	61.6375
45	15	1	0	0	2	1	2	3	11.3772	0	1	0	61.5455
45	15	10	0	0	2	2	2	1	8.13008	0	0	0	67.1573
45	15	4	0	0	2	1	1	3	7.29167	0	1	0	65.9614
24	15	3	0	0	2	1	2	1	22.0588	0	0	0	70.1932
5	15	2	0	0	2	2	0	5	6.17284	0	0	0	64.5814
1	15	3	0	0	3	2	1	4	16	1	0	0	67.6173
80	15	1	1	0	2	2	2	6	20	0	0	1	68.8132
21	15	6	0	0	2	4	3	3	4.08163	0	0	0	69.8252
70	15	3	1	0	2	1	2	3	10.1266	0	0	0	64.7654
60	15	3	0	0	2	1	1	4	7.33945	0	1	0	67.2493
65	15	13	4	0	3	2	1	1	8.33333	0	0	0	64.9494
1	15	10	1	0	3	2	2	4	11.4286	1	0	1	67.2493
9	15	13	1	1	3	2	2	4	11.4286	1	0	0	67.2493
40	15	6	0	0	2	2	1	4	2.04082	0	0	0	66.6973
58	15	1	0	0	2	1	1	3	14	0	1	0	65.6854
11	15	3	0	0	3	1	1	4	23.0769	1	0	0	68.6293
31	15	3	0	0	2	1	1	2	14.2857	0	0	0	65.5014
22	15	4	0	0	3	1	2	8	14.2857	1	0	0	65.5014
33	15	7	1	1	3	1	3	5	23.2143	1	0	0	69.0892
25	15	1	0	0	2	1	2	1	18.6441	0	0	0	72.1251
50	15	6	0	1	3	1	4	5	18.6441	1	0	0	72.1251
55	15	1	0	0	2	1	1	3	18	0	1	0	71.0212
54	15	2	0	0	2	1	1	3	10.7692	0	1	0	68.3533
55	15	11	0	1	3	1	1	5	9.40171	0	0	0	67.4333
47	15	6	0	0	2	1	2	3	11.0092	0	0	0	65.6854
3	15	3	0	0	2	1	1	3	17.8082	0	1	0	69.1812
8	15	1	0	0	2	1	1	2	20	0	1	0	71.0212
15	15	3	1	0	3	1	5	4	28	1	0	0	70.0092
3	16	13	2	0	5	2	1	3	12.4183	1	0	0	59.8896
26	16	10	1	0	5	2	2	3	7.36196	0	0	0	60.0736
43	16	3	0	0	2	2	0	3	16.4557	0	0	0	67.2493
50	16	7	1	0	2	2	1	4	16.4706	0	0	0	70.6532
1	16	3	1	0	2	1	3	0	28.0702	0	0	0	75.069
80	16	3	0	0	2	1	2	0	15.4762	0	0	0	66.6973
33	16	5	1	0	2	2	1	0	8.47458	0	0	0	67.1573
2	16	2	0	0	3	2	2	0	17.1429	1	0	0	68.9972
34	16	5	1	0	2	2	2	1	15.1899	0	0	0	74.701
11	16	6	1	0	2	1	1	3	13.3333	0	0	0	68.7213
3	16	18	2	0	3	1	2	5	3.7037	1	0	0	72.2171
0	16	2	0	0	2	2	3	2	5.55556	0	0	0	76.7249
7	16	5	0	0	3	2	3	4	19.2308	1	0	0	73.873
3	16	4	1	0	3	1	2	5	7.36842	1	0	1	70.2852
53	16	2	1	0	2	1	1	3	13.2075	0	0	0	72.6771
30	16	4	1	0	3	2	2	5	13.2075	1	0	0	71.2052
41	16	2	1	0	3	1	1	3	18.6667	0	1	1	72.7691
31	16	4	0	0	3	1	3	4	18.6667	1	0	0	72.7691
29	16	4	1	0	3	1	2	5	20.339	1	0	0	69.0892
32	16	6	0	0	3	1	4	7	12.5	1	0	0	68.4453
38	16	5	0	0	2	1	6	4	10.4478	0	0	0	67.3413
36	16	5	0	0	2	1	6	4	10.4478	0	0	0	67.3413
30	16	5	0	0	5	1	2	3	10.8844	0	0	0	65.4094
33	16	8	1	1	3	2	1	5	20.8333	1	0	0	73.0451
61	16	7	1	1	2	1	1	3	12.6582	0	0	0	61.5455
58	16	3	0	0	2	1	2	1	7.93651	0	0	0	68.5373
3	16	2	0	0	2	1	1	3	10.9375	0	1	0	69.0892
39	16	2	1	0	3	1	1	4	18.8679	1	0	0	72.1251
64	16	2	0	0	2	1	1	2	15.1515	0	1	0	69.3652
53	16	6	0	0	3	2	3	5	17.1875	1	0	0	67.9853
2	16	8	0	1	3	1	3	6	20	1	0	0	67.8013
2	16	2	0	0	2	3	2	2	15.942	0	0	0	68.0773
24	16	4	1	0	3	1	3	5	6.93069	1	0	0	68.1693
54	16	11	1	0	3	1	2	4	10.1266	1	0	0	64.7654
22	16	1	0	0	2	1	1	3	21.5686	0	1	0	68.7213
32	16	3	0	0	3	1	2	3	22.0339	1	0	0	70.1012
53	16	8	1	0	3	2	1	1	8.33333	1	0	0	64.9494
44	16	1	0	0	2	2	1	4	11.4286	0	0	0	67.2493
1	16	8	2	0	3	1	2	5	11.1111	1	0	0	62.9255
0	16	8	2	2	2	1	2	1	13.7931	0	0	0	65.3174
1	16	2	0	0	2	1	1	3	23.2143	0	1	0	69.0892
33	16	9	2	0	3	1	1	3	7.5188	0	0	0	67.2493
46	16	6	0	0	2	1	1	4	10.2362	0	1	0	65.6854
31	16	2	0	0	2	1	2	4	10.2362	0	1	0	65.6854
1	16	5	1	1	2	1	2	6	11.2676	1	0	0	69.5492
39	16	5	1	0	2	2	0	3	26.1538	0	0	0	70.7452
37	16	5	1	0	2	2	0	3	26.1538	0	0	0	70.7452
2	16	7	2	0	3	2	1	5	20	1	0	1	71.0212
39	16	4	0	0	3	2	0	5	17.8571	1	0	0	68.4453
27	16	1	0	0	3	1	2	4	31.25	1	0	0	70.5612
53	17	6	0	0	2	1	2	0	8.47458	1	0	0	67.1573
39	17	3	0	0	2	2	1	0	13.2231	0	0	0	67.3413
48	17	5	0	0	3	1	2	0	12.2642	1	0	0	65.3174
27	17	4	1	0	3	2	1	2	12.931	1	0	0	71.9411
26	17	7	0	1	3	1	2	3	13.3333	1	0	0	68.7213
3	17	4	0	0	3	1	3	4	12.1622	1	0	0	75.069
47	17	10	0	2	3	1	3	5	12.2807	1	0	0	75.345
40	17	4	0	0	2	2	3	2	13.7931	0	0	0	72.4931
67	17	2	1	0	2	1	1	2	16.1765	0	0	0	69.3652
21	17	4	1	0	3	1	2	5	20.339	1	0	0	69.0892
6	17	4	0	0	2	1	8	2	10.3093	1	0	0	66.2374
66	17	4	2	0	2	2	1	2	25	0	0	0	70.2852
39	17	3	1	0	3	1	3	4	24	1	0	0	72.1251
46	17	4	0	0	3	2	3	6	16.1765	1	0	0	70.5612
23	17	2	0	1	2	2	0	5	6.17284	0	0	0	64.5814
21	17	4	3	0	2	1	2	4	17.9245	0	1	0	62.3735
5	17	6	0	0	3	2	3	5	3.50877	1	0	0	68.8132
25	17	7	1	0	2	1	1	3	7.63889	0	1	0	63.3855
7	17	1	0	0	2	1	1	3	11.4754	0	1	0	69.0892
38	17	2	1	0	2	1	1	4	20.339	0	0	0	68.7213
48	17	5	0	0	3	2	1	5	23.5294	1	0	0	69.4572
12	17	8	0	0	3	2	1	5	23.5294	1	0	0	69.4572
1	17	10	3	0	3	2	0	4	6.87023	1	0	0	66.7893
61	17	4	0	0	2	1	1	2	13.75	0	0	0	69.6412
30	17	6	0	0	3	1	3	5	7.43802	1	0	0	64.5814
0	17	3	0	0	3	1	3	4	16.6667	1	0	0	71.6651
45	17	8	2	0	3	1	3	5	28.7879	1	0	0	72.1251
54	17	3	0	0	2	1	1	3	17.8082	0	1	0	69.4572
11	17	3	0	0	3	1	3	4	21.5686	1	0	0	68.7213
11	17	7	1	1	3	2	1	4	8.33333	1	0	0	64.9494
32	17	1	0	0	3	1	1	4	2.04082	1	0	0	66.6973
53	17	3	0	0	2	1	1	1	16.6667	0	0	0	66.6053
40	17	1	0	0	2	0	2	4	8.98876	0	1	0	63.2015
59	17	4	0	0	2	1	1	3	8.98876	0	0	0	63.2015
2	17	2	0	0	2	2	1	2	26.4151	0	0	0	68.1693
42	17	5	0	0	3	2	1	5	13.7931	1	0	0	65.3174
49	17	3	0	0	3	1	3	5	23.0769	1	0	0	68.6293
72	17	2	0	0	2	0	2	4	17.0455	0	1	0	68.2613
72	17	2	0	0	2	1	2	4	10.7692	0	0	0	68.3533
53	17	1	0	0	2	1	1	6	11.2676	0	0	0	69.5492
47	17	2	0	1	2	1	1	4	14.6067	0	1	0	66.6053
25	17	6	2	0	3	2	3	5	10.1449	1	0	0	70.6532
2	17	5	2	0	2	1	1	4	15.2778	0	0	0	64.3974
25	17	3	1	0	2	1	1	2	14.2857	0	1	0	69.4572
42	17	1	0	0	2	1	1	2	18.3099	0	1	0	67.5253
9	17	2	1	0	2	1	1	2	8.18182	0	1	0	67.4333
19	17	4	0	0	2	1	1	4	18.6441	0	1	0	69.0892
75	18	5	2	0	2	3	2	3	23.5294	0	0	0	64.6734
15	18	3	0	1	3	1	1	2	8.33333	1	0	0	67.8933
66	18	2	0	0	2	0	2	4	4.83871	0	1	0	74.517
82	18	3	0	0	2	1	1	3	16.4706	0	0	0	70.6532
9	18	6	0	0	2	1	2	0	8.25688	0	0	0	73.4131
1	18	5	0	0	2	2	1	0	9.27835	0	0	0	70.1012
5	18	1	0	0	2	2	0	0	3.50877	0	0	0	68.8132
82	18	7	1	0	2	1	2	0	12.3967	0	0	0	65.9614
28	18	5	0	0	3	1	4	0	7.69231	1	0	0	69.0892
35	18	7	1	1	2	1	3	0	7.43802	0	0	0	64.5814
9	18	5	0	0	2	1	3	0	7.43802	0	0	0	64.5814
53	18	2	1	0	2	3	1	0	11.5385	0	0	1	69.5492
70	18	5	1	0	2	1	2	0	7.33945	0	0	0	67.2493
2	18	3	0	0	2	3	4	1	22.0339	0	0	0	73.873
27	18	7	1	0	2	2	7	2	13.8889	0	0	0	72.4931
2	18	1	0	0	2	1	1	3	17.6471	0	1	0	72.6771
2	18	11	1	0	3	2	2	6	17.6471	1	0	0	72.6771
40	18	10	3	0	2	1	1	3	13.3333	0	0	0	68.7213
26	18	5	0	1	2	2	1	4	16.6667	0	0	0	72.5851
35	18	1	1	0	2	0	2	1	16.9811	0	0	1	76.081
49	18	5	1	0	3	2	3	3	11.8644	1	0	0	71.7571
0	18	3	0	0	3	1	4	4	18.75	1	0	0	74.241
33	18	4	0	0	3	1	2	5	10.2804	1	0	0	72.7691
9	18	6	1	1	3	2	3	3	20	1	0	0	70.6532
1	18	4	0	0	3	1	4	7	18.6047	1	0	0	68.8132
45	18	4	0	0	2	2	1	4	10.274	0	1	0	62.2815
4	18	4	0	0	2	2	2	1	8.13008	0	0	0	67.1573
28	18	3	1	0	2	2	4	5	16.3265	0	0	0	68.9052
46	18	7	0	0	2	1	2	1	9.375	0	0	0	68.4453
30	18	2	0	1	3	1	1	3	17.4603	0	1	0	68.0773
42	18	7	1	0	3	1	7	7	6.17284	1	0	1	64.5814
24	18	4	0	0	2	1	3	7	19.6429	0	0	0	64.0294
90	18	8	1	1	3	1	2	5	19.6429	1	0	0	64.0294
0	18	3	1	0	2	1	1	2	3.50877	0	1	0	68.8132
5	18	6	0	0	3	1	2	5	16.129	1	0	0	64.0294
2	18	6	0	0	2	1	3	6	20	1	0	0	68.8132
51	18	9	2	1	3	1	2	4	20	1	0	0	68.8132
56	18	6	0	0	3	1	2	5	12.3711	1	0	0	66.6973
59	18	3	0	0	2	1	1	1	9.09091	0	0	0	69.8252
32	18	2	1	0	2	1	1	3	13.3333	0	1	0	68.1693
19	18	10	0	0	2	2	5	2	6.93069	0	0	0	68.1693
31	18	4	2	0	3	1	2	3	23.4375	1	0	0	68.2613
15	18	4	0	1	3	1	2	4	23.4375	1	0	0	68.2613
26	18	6	1	0	2	3	3	2	23.8095	0	0	0	71.0212
34	18	3	2	0	2	3	4	2	20.8333	0	0	0	69.9172
28	18	1	0	0	2	1	1	3	27.6596	0	1	0	71.7571
76	18	2	0	1	2	1	1	3	7.14286	0	1	0	66.2374
38	18	2	0	0	3	2	2	4	11.4286	1	0	0	67.2493
52	18	3	0	0	2	2	1	3	11.6667	0	1	0	64.3054
6	18	9	2	0	3	1	3	4	11.6667	1	0	0	64.3054
5	18	6	0	0	3	1	3	5	16.6667	1	0	0	66.6053
22	18	3	0	0	2	1	1	3	19.0476	0	0	0	64.2134
0	18	1	0	1	2	0	2	4	8.98876	0	1	0	63.2015
1	18	5	1	0	3	1	3	4	8.98876	1	0	0	63.2015
60	18	5	0	0	3	1	2	5	12.9032	1	0	0	66.7893
8	18	3	0	1	3	1	4	5	26.4151	1	0	0	68.1693
16	18	2	0	0	3	1	3	1	23.0769	1	0	0	68.6293
0	18	6	1	0	3	1	3	5	23.0769	1	0	0	68.6293
2	18	3	1	0	2	1	1	4	10.1852	0	1	0	65.7774
2	18	6	0	1	3	1	4	5	18.6441	1	0	0	72.1251
52	18	4	1	0	2	1	1	3	17.0455	0	0	0	68.2613
37	18	4	2	0	2	1	1	4	10.7692	0	0	0	68.3533
66	18	2	0	0	2	1	2	3	12.5	0	0	0	71.2971
52	18	7	2	0	2	1	1	3	14.6067	0	0	0	66.6053
36	18	3	1	0	2	1	2	3	11.7117	0	1	0	66.6973
27	18	7	0	0	3	1	2	5	12.069	1	0	0	71.2971
25	18	4	0	0	3	2	1	5	20	1	0	0	71.0212
32	18	3	0	0	3	1	1	2	28	0	1	0	70.0092
63	18	1	0	0	2	1	1	4	17.7419	0	1	0	68.9052
24	18	5	1	0	3	1	3	4	18.6441	1	0	0	69.0892
38	18	3	2	0	2	2	0	2	18.0328	0	0	1	65.9614
41	18	5	2	0	2	2	0	4	17.6471	0	0	0	61.5455
6	18	9	1	0	5	1	2	3	12.6667	0	0	0	57.5897
2	19	4	0	1	3	2	3	4	17.6471	1	0	0	73.0451
75	19	4	0	0	3	1	3	4	18.3673	1	0	0	72.8611
38	19	4	1	2	2	3	1	2	15.3846	0	0	0	74.425
4	19	4	1	2	2	3	1	2	15.3846	0	0	0	74.425
36	19	4	1	2	2	3	1	2	15.3846	0	0	0	74.425
25	19	4	1	1	2	3	1	2	15.3846	0	0	0	74.425
32	19	3	2	0	2	0	2	2	15.1515	0	1	0	71.2052
13	19	1	0	0	2	1	2	0	18.9189	0	0	0	74.241
39	19	2	0	1	2	2	2	1	16.6667	0	0	0	73.6891
27	19	5	0	0	3	1	2	0	7.36842	1	0	0	70.2852
16	19	6	0	0	3	1	2	0	10.2804	0	0	0	72.7691
56	19	6	2	0	3	2	1	0	7.63889	0	0	1	63.3855
28	19	6	0	0	2	1	2	4	12.931	0	0	0	71.9411
36	19	6	0	0	2	3	3	0	11.5385	0	0	0	69.5492
46	19	6	2	0	2	1	2	4	13.3333	0	0	0	68.7213
8	19	10	0	0	3	1	2	4	8.51064	1	0	0	68.5373
3	19	10	0	0	3	1	4	7	16.3934	1	0	0	71.4811
48	19	9	0	0	3	1	1	5	3.7037	0	0	0	72.2171
1	19	4	0	0	3	0	4	1	5.55556	1	0	0	76.7249
2	19	5	0	1	2	2	1	4	16.6667	0	0	0	72.5851
59	19	3	0	0	3	1	1	4	9.375	1	0	0	72.1251
1	19	3	0	0	3	3	2	6	17.3077	1	0	0	75.621
30	19	9	1	0	2	2	1	4	13.7615	0	0	0	74.057
57	19	3	0	0	2	2	3	3	16.6667	1	0	0	72.1251
20	19	3	1	0	2	3	3	1	16.9811	0	0	0	74.517
1	19	4	0	0	3	2	1	5	12.1951	1	0	0	72.6771
29	19	7	0	0	3	1	3	4	9.27835	1	0	0	70.1012
0	19	2	0	1	3	2	0	2	20	1	0	0	70.6532
32	19	9	1	0	3	1	2	5	8.47458	1	0	0	67.1573
64	19	5	1	0	2	1	1	6	21.4286	0	0	0	69.4572
29	19	2	0	0	2	1	1	5	15.7895	0	1	0	67.2493
47	19	10	0	0	5	1	2	6	6.15385	0	0	0	61.6375
19	19	6	0	1	5	3	0	5	6.15385	1	0	0	61.6375
1	19	7	0	1	5	3	0	5	6.15385	1	0	0	61.6375
37	19	14	1	1	5	2	2	5	11.3772	0	0	0	61.5455
0	19	2	0	0	2	2	0	5	6.17284	0	0	0	64.5814
3	19	2	0	0	2	1	1	4	9.25926	0	1	0	63.4775
4	19	2	0	0	2	1	1	4	9.25926	0	1	0	63.4775
31	19	1	0	0	2	1	2	6	19.6429	0	0	0	64.0294
1	19	3	0	0	2	1	1	3	18.3673	0	1	0	67.7093
45	19	3	0	0	2	1	1	3	18.3673	0	1	0	67.7093
30	19	2	1	0	3	2	1	4	16	1	0	0	67.6173
5	19	6	0	0	3	1	2	4	20	1	0	0	68.8132
55	19	8	1	1	3	1	3	4	11.4754	1	0	0	69.0892
38	19	5	0	1	3	1	3	4	11.4754	1	0	0	69.0892
65	19	4	1	0	2	1	2	3	20	0	0	1	69.0892
17	19	3	0	0	3	1	1	5	16.9492	1	0	0	70.0092
0	19	3	0	2	2	1	2	4	6.87023	0	1	0	66.7893
1	19	3	0	0	2	1	3	3	10.1266	0	0	0	64.7654
3	19	3	0	0	3	1	2	4	10.1266	1	0	0	64.7654
1	19	4	0	1	3	1	3	3	15.5844	1	0	0	67.2493
27	19	3	0	0	2	1	2	4	12	0	1	0	66.7893
18	19	2	0	0	2	1	1	3	16.3934	0	1	0	70.3772
24	19	4	0	1	3	2	3	6	12.7273	1	0	0	72.0331
2	19	9	0	0	3	2	4	5	20.8333	1	0	0	69.9172
29	19	9	0	0	3	2	1	4	7.33945	1	0	0	67.2493
3	19	4	1	0	2	1	4	2	21.5686	1	0	0	68.7213
22	19	1	0	0	2	1	1	3	11.4286	0	1	0	67.2493
28	19	1	0	0	2	1	1	3	19.0476	0	0	0	64.2134
32	19	4	2	0	2	0	2	4	8.98876	0	1	0	63.2015
29	19	2	0	0	2	0	2	3	12.9032	0	1	0	66.7893
2	19	5	1	0	3	1	2	5	12.9032	1	0	0	66.7893
82	19	3	1	0	2	1	1	3	18.0556	0	0	0	64.3054
56	19	13	0	1	2	1	2	1	13.7931	0	0	0	65.3174
3	19	3	0	0	3	1	2	5	13.7931	1	0	0	65.3174
36	19	2	0	0	2	1	2	2	26.4151	0	0	0	71.2971
72	19	3	0	0	2	1	1	3	19.3548	0	1	0	71.2052
24	19	6	0	0	3	1	3	4	19.3548	1	0	0	71.2052
2	19	4	0	0	3	1	4	5	8.57143	1	0	0	67.8933
1	19	5	0	1	3	1	3	4	20.8333	1	0	0	70.7452
4	19	1	0	0	2	1	1	3	25	0	1	0	71.6651
25	19	2	0	0	2	1	1	3	11.1111	0	1	0	70.4692
31	19	5	2	0	3	2	1	4	28.125	1	0	0	70.6532
21	19	4	0	0	3	1	2	5	12.5	1	0	0	71.2971
1	19	6	1	0	3	1	3	4	14.9254	1	0	0	71.3891
77	19	2	0	0	2	1	1	3	11.7117	0	1	0	66.6973
6	19	5	1	0	3	2	3	4	11.7117	1	0	0	66.6973
71	19	1	0	0	2	1	1	3	8.77193	0	1	0	68.6293
42	19	4	0	0	3	1	1	5	9.40171	0	0	0	67.4333
35	19	8	1	0	3	2	1	6	9.40171	1	0	1	67.4333
2	19	2	0	0	2	1	1	4	16.9811	0	1	0	70.5612
0	19	5	1	0	3	1	5	4	28	1	0	0	70.0092
34	19	3	1	0	3	1	1	3	25.7143	0	1	0	71.7571
22	19	6	2	0	2	2	1	3	18.0328	0	0	0	65.9614
10	19	6	0	0	5	1	1	3	9.92366	0	0	0	58.1417
45	20	3	0	0	2	1	2	3	10.7143	0	1	0	60.4416
2	20	7	0	1	5	2	1	4	10.7143	1	0	0	60.4416
49	20	3	0	0	2	2	0	3	16.4557	0	0	0	67.2493
36	20	1	0	1	2	2	2	1	18.1818	0	0	0	74.977
8	20	6	0	0	2	3	4	3	18.1818	0	0	0	74.977
4	20	4	1	0	3	1	4	3	15.3846	1	0	0	74.425
30	20	7	1	0	3	2	1	4	14.4737	1	0	0	72.5851
25	20	3	0	1	2	3	5	1	15.1899	0	0	0	74.701
52	20	3	0	0	2	1	1	3	12.931	0	1	0	71.9411
39	20	6	0	0	2	1	2	0	8.25688	0	0	0	73.4131
56	20	2	0	0	2	1	1	0	6.45161	0	1	0	65.0414
73	20	6	0	0	2	1	3	0	6.66667	0	0	0	63.1095
58	20	4	1	0	2	1	1	3	17.9487	0	1	0	69.5492
28	20	4	0	0	2	2	4	4	18.75	0	0	0	74.241
58	20	14	1	0	3	2	1	6	3.7037	0	0	0	72.2171
29	20	4	1	0	3	1	2	5	8.33333	1	0	0	71.9411
0	20	3	0	0	3	1	2	4	20.9677	1	0	0	77.6449
8	20	6	1	0	3	2	2	5	16.6667	1	0	0	72.1251
1	20	7	0	0	3	1	4	6	9.83607	1	0	0	76.173
89	20	2	2	0	2	3	0	1	18.6667	0	0	1	72.7691
27	20	7	2	0	3	2	2	1	23.0769	1	0	0	68.4453
1	20	2	0	0	2	1	1	2	10.3448	0	1	0	69.1812
42	20	4	0	0	2	2	1	2	10.3093	0	0	0	66.2374
24	20	10	0	1	2	2	1	2	10.3093	0	0	0	66.2374
0	20	3	0	1	2	2	1	2	15.7895	0	0	0	67.2493
1	20	2	0	0	2	1	2	2	13.7931	0	0	0	67.6173
59	20	7	0	0	2	1	1	8	10.8911	0	0	0	65.9614
32	20	8	0	1	5	2	3	4	10.8844	1	0	0	65.4094
39	20	6	0	0	2	1	1	2	21.978	0	0	0	66.6973
4	20	2	1	0	2	1	1	3	22.0588	0	1	0	70.1932
24	20	8	0	0	2	2	4	1	9.375	0	0	0	68.4453
24	20	7	1	0	3	1	7	7	6.17284	1	0	0	64.5814
76	20	9	1	0	3	1	7	7	6.17284	1	0	0	64.5814
10	20	7	0	0	3	1	2	5	19.6429	1	0	0	64.0294
53	20	1	0	0	2	1	1	3	19.2982	0	1	0	68.4453
10	20	3	0	0	3	2	2	5	19.2982	1	0	0	68.4453
21	20	1	0	1	2	1	2	3	5	0	1	0	65.5934
54	20	4	1	0	2	1	1	4	14.7727	0	0	0	65.0414
59	20	8	1	0	2	1	1	4	14.7727	0	0	0	65.0414
1	20	6	0	1	2	1	1	4	14.7727	0	0	0	65.0414
1	20	10	1	1	3	3	3	5	7.89474	1	0	0	69.5492
63	20	11	0	1	2	1	2	4	9.65517	0	0	0	63.0175
29	20	7	2	0	3	2	2	6	15.7895	1	0	0	70.0092
78	20	4	0	0	2	2	3	1	6.93069	0	0	0	68.1693
22	20	5	0	0	3	1	3	5	7.43802	1	0	0	64.5814
33	20	1	0	0	2	1	1	4	12	0	1	0	66.7893
6	20	2	0	0	3	1	1	4	12.7273	1	0	0	72.0331
1	20	2	0	1	2	2	2	7	17.8082	0	0	0	69.4572
67	20	4	3	0	2	2	3	2	27.6596	0	0	0	71.7571
39	20	7	0	0	2	2	1	3	4.37956	0	0	0	64.9494
52	20	11	2	0	3	2	1	1	8.33333	0	0	0	64.9494
34	20	5	0	0	3	2	1	1	8.33333	0	0	0	64.9494
22	20	10	0	0	3	2	1	4	8.33333	1	0	0	64.9494
54	20	3	0	0	2	2	1	4	11.4286	0	0	0	67.2493
26	20	5	0	0	2	1	3	1	6.66667	0	0	0	63.1095
6	20	4	1	0	2	1	1	3	25.4902	0	1	0	66.0534
5	20	2	0	0	2	1	1	3	25.4902	0	1	0	66.0534
6	20	2	1	0	2	2	1	2	25.4902	0	0	0	66.0534
34	20	2	0	0	2	0	2	4	8.98876	0	1	0	63.2015
13	20	1	0	0	3	1	1	4	26.4151	1	0	0	68.1693
12	20	12	2	0	3	1	2	8	14.2857	1	0	0	65.5014
1	20	4	0	0	3	2	5	4	17.0455	1	0	0	68.2613
4	20	11	1	0	3	1	2	4	7.5188	1	0	0	67.2493
41	20	4	1	0	2	1	2	6	11.2676	0	0	0	69.5492
23	20	4	0	0	3	1	1	5	9.40171	0	0	0	67.4333
24	20	2	1	1	2	1	1	3	12.2449	0	1	0	69.3652
28	20	2	0	0	2	1	1	2	17.0213	0	1	0	66.3293
42	20	3	0	0	2	1	1	4	24.2424	0	1	0	70.1932
32	20	9	0	0	3	1	2	1	8.18182	0	0	0	67.4333
12	20	4	0	0	5	1	1	4	9.92366	1	0	0	58.1417
28	21	6	1	0	2	2	1	3	6.4	0	0	0	69.6412
24	21	15	0	0	2	2	1	3	6.4	0	0	0	69.6412
2	21	5	0	0	2	3	4	2	15.3846	0	0	0	74.425
47	21	2	0	0	3	3	0	0	15.4762	1	0	0	66.6973
43	21	2	0	0	2	1	1	3	17.6471	0	1	0	72.6771
19	21	9	0	1	3	1	2	4	8.51064	1	0	0	68.5373
34	21	5	0	0	2	1	2	0	8.47458	0	0	0	67.1573
20	21	11	1	0	3	2	1	0	4.91803	1	0	0	68.0773
52	21	5	0	1	2	1	2	0	8.57143	0	0	0	67.8933
60	21	2	1	0	2	1	3	1	18.75	0	0	0	74.241
18	21	4	0	0	2	1	2	0	10.2362	0	0	0	65.6854
49	21	10	1	1	3	1	5	5	15.625	1	0	0	76.3569
30	21	6	1	0	3	1	3	4	12.1622	1	0	0	75.069
2	21	2	0	0	3	1	1	4	16.6667	1	0	0	72.1251
16	21	3	0	1	3	1	1	2	16.1765	1	0	0	69.3652
14	21	1	0	0	2	2	1	2	17.5926	0	1	0	69.5492
43	21	3	1	0	2	2	1	2	9.83607	0	0	0	76.173
0	21	3	0	0	2	1	1	2	12.1951	0	0	0	72.6771
1	21	10	2	0	3	2	2	2	9.52381	1	0	0	73.6891
43	21	6	1	0	2	1	1	2	12.8205	0	0	0	70.6532
6	21	1	0	0	2	2	0	3	13.2075	0	1	0	71.2052
45	21	2	1	0	2	1	2	2	15.4762	0	1	0	66.6973
31	21	4	1	0	3	1	2	5	20.339	1	0	1	69.0892
47	21	6	1	0	3	2	0	6	12.1951	1	0	0	68.7213
29	21	5	1	1	2	3	4	6	10.3448	0	0	0	69.1812
26	21	3	0	0	2	3	4	6	10.3448	0	0	0	69.1812
1	21	3	0	1	2	2	1	2	15.7895	0	0	0	67.2493
0	21	1	0	0	2	2	3	3	11.1111	0	0	0	69.0892
53	21	4	0	0	2	2	1	4	10.274	0	1	0	62.2815
72	21	8	0	0	2	2	3	1	8.27586	0	0	0	63.1095
16	21	4	0	0	3	1	1	5	13.3333	1	0	0	70.7452
31	21	3	0	0	3	1	1	6	22.0588	1	0	0	70.1932
33	21	10	1	0	3	1	4	5	11.4286	1	0	0	72.7691
33	21	9	1	0	3	2	2	9	15.1899	1	0	0	69.3652
53	21	9	1	0	3	1	7	7	6.17284	1	0	0	64.5814
60	21	2	0	0	2	1	1	3	9.52381	0	1	0	66.2374
13	21	8	4	0	3	2	5	4	12.6582	1	0	0	61.5455
2	21	2	0	0	3	1	4	1	7.93651	1	0	0	68.5373
47	21	6	0	0	2	1	2	2	5	0	0	0	65.5934
90	21	11	2	0	3	1	3	6	16.2162	1	0	0	68.4453
41	21	7	0	0	3	1	3	7	14.9254	1	0	0	68.0773
1	21	5	2	0	2	2	4	4	17.1875	0	0	0	67.9853
29	21	7	0	0	3	2	3	5	17.1875	1	0	0	67.9853
70	21	8	1	1	3	2	1	4	15.2174	1	0	0	68.3533
42	21	3	0	0	2	1	1	3	13.4021	0	0	0	66.1454
1	21	2	0	0	2	1	1	3	7.29167	0	1	0	66.6053
76	21	5	0	0	2	2	1	3	7.29167	0	1	0	66.6053
1	21	2	0	0	2	1	1	2	24.2424	0	1	0	69.4572
18	21	1	0	0	2	2	1	2	18.6441	0	0	0	70.3772
81	21	6	0	0	2	1	1	6	16.129	0	0	0	64.0294
0	21	6	0	1	3	2	2	5	15.942	1	0	0	68.0773
75	21	7	0	0	3	2	1	4	13.0435	1	0	0	67.2493
15	21	9	0	0	3	1	2	5	12.3711	1	0	0	66.6973
5	21	8	0	0	3	1	3	5	16.9492	1	0	0	70.0092
9	21	8	0	0	3	3	0	4	6.87023	1	0	0	66.7893
9	21	2	0	0	2	1	2	1	13.3333	0	0	0	68.1693
39	21	5	0	0	2	1	5	2	7.69231	1	0	0	69.0892
0	21	3	1	1	2	1	1	2	23.8095	0	1	0	71.0212
42	21	5	0	0	2	3	3	1	16.6667	0	0	0	71.6651
1	21	4	1	1	3	1	3	5	28.7879	1	0	0	72.1251
3	21	4	0	0	3	1	1	4	21.5686	1	0	0	68.7213
0	21	5	1	0	3	2	0	4	4.37956	1	0	0	64.9494
5	21	8	1	0	3	1	3	6	11.0236	0	0	0	63.3855
33	21	2	0	1	2	1	1	3	18.4615	0	1	0	67.3413
82	21	1	0	0	2	1	1	3	16.6667	0	1	0	66.9733
10	21	5	0	0	2	1	3	6	18.9655	1	0	0	65.5934
52	21	5	0	0	2	1	1	3	8.98876	0	0	0	63.2015
21	21	10	2	0	3	1	3	4	8.98876	1	0	0	63.2015
52	21	9	0	0	2	1	2	4	11.1111	0	0	0	62.9255
48	21	10	0	0	2	1	2	4	11.1111	0	0	0	62.9255
2	21	5	0	0	3	1	6	5	18.0556	1	0	0	64.3054
17	21	6	1	0	3	1	3	5	23.0769	1	0	0	68.6293
16	21	3	0	0	3	1	1	4	23.0769	1	0	0	68.6293
2	21	4	0	0	3	1	2	5	10.1852	1	0	0	65.7774
39	21	6	0	0	3	1	3	5	23.2143	1	0	0	69.0892
0	21	2	0	0	2	1	1	3	19.3548	0	1	0	71.2052
77	21	9	2	0	3	1	1	3	7.5188	0	0	0	67.2493
5	21	6	0	1	2	2	1	1	8.77193	0	0	0	66.6973
18	21	5	0	0	3	1	1	4	10.7692	1	0	0	68.3533
22	21	3	0	0	2	0	2	4	17.0732	0	1	0	65.6854
29	21	4	1	1	3	2	4	4	10.2362	1	0	0	65.6854
13	21	6	1	1	3	1	2	5	28.8889	1	0	0	68.8132
48	21	2	1	0	3	2	1	4	28.125	1	0	0	70.6532
22	21	3	1	0	2	1	2	2	14.9254	0	0	0	71.3891
1	21	2	0	0	2	1	1	3	11.2676	0	1	0	69.5492
42	21	5	0	0	3	1	1	4	11.7117	1	0	0	66.6973
4	21	7	0	0	3	2	1	5	9.40171	1	0	0	67.4333
10	21	6	1	1	2	1	1	1	17.8082	0	0	0	69.1812
4	21	6	0	0	3	1	2	4	16.6667	1	0	0	65.9614
25	21	7	0	0	2	1	2	1	7.47664	0	0	0	65.6854
34	21	2	0	0	3	1	1	4	18.3333	1	0	0	67.2493
0	21	3	0	0	3	1	1	2	28	0	1	0	70.0092
53	21	1	0	0	2	1	1	4	18.3099	0	1	0	70.5612
74	21	5	1	0	2	1	1	4	17.7419	0	1	0	68.9052
7	21	5	0	1	3	1	2	1	8.18182	0	0	0	67.4333
62	21	5	0	1	3	1	2	1	8.18182	0	0	0	67.4333
37	21	4	0	0	5	1	2	3	12.6667	1	0	0	57.5897
37	22	4	0	0	2	1	1	3	7.36196	0	1	0	60.0736
68	22	19	0	0	5	2	2	3	7.36196	0	0	0	60.0736
87	22	11	1	0	5	2	2	3	7.36196	0	0	0	60.0736
31	22	8	1	0	5	1	3	4	7.36196	0	0	0	60.0736
26	22	3	0	0	2	2	0	3	16.4557	0	0	0	67.2493
64	22	6	0	0	2	2	1	2	9.40171	0	0	0	66.7893
29	22	10	1	0	2	2	1	2	9.40171	0	0	0	66.7893
9	22	7	2	0	3	2	3	5	18.1818	1	0	0	74.977
7	22	6	0	0	3	2	3	4	17.6471	1	0	0	73.0451
8	22	5	0	0	2	2	1	3	6.4	0	0	0	69.6412
2	22	9	0	0	3	2	3	6	18.9189	1	0	0	74.241
51	22	8	1	0	2	2	5	1	16.6667	1	0	0	73.6891
2	22	9	1	1	3	1	4	5	19.403	1	0	0	73.4131
3	22	2	0	0	3	1	3	2	17.8571	1	0	0	71.6651
31	22	3	0	0	3	1	1	3	17.8571	1	0	0	71.6651
42	22	2	0	0	2	1	1	4	18.75	0	1	0	74.241
83	22	4	2	0	2	1	3	1	18.75	0	0	0	74.241
27	22	8	0	0	2	2	1	0	17.5926	0	0	0	69.5492
28	22	4	0	0	2	2	1	0	15.4762	0	0	0	66.6973
38	22	10	0	0	3	1	2	6	3.7037	1	0	0	72.2171
62	22	4	0	0	2	1	2	4	8.33333	0	0	0	71.9411
21	22	9	0	0	3	1	5	5	15.625	1	0	0	76.3569
35	22	5	0	0	2	1	1	0	7.29167	0	0	0	65.9614
17	22	7	0	0	2	1	3	0	17.9245	0	0	0	62.3735
17	22	3	0	0	3	1	1	0	18.75	1	0	0	65.6854
31	22	6	0	0	3	2	1	0	7.63889	0	0	0	63.3855
23	22	5	0	0	2	1	3	0	6.87023	0	0	0	66.7893
41	22	6	0	0	2	1	3	0	6.87023	0	0	0	66.7893
0	22	8	2	0	2	1	4	0	11.6667	0	0	1	64.3054
52	22	8	2	0	2	1	4	0	11.6667	0	0	0	64.3054
23	22	12	1	0	3	1	2	0	10.7692	0	0	0	62.7415
39	22	6	0	0	2	2	1	4	16.6667	0	0	0	72.5851
61	22	11	0	1	3	1	3	4	9.375	1	0	0	72.1251
1	22	12	1	0	3	3	1	4	13.1868	1	0	0	76.7249
37	22	3	1	0	2	1	1	4	16.8675	0	0	0	74.701
2	22	9	0	0	3	2	3	5	35.0877	1	0	0	73.6891
24	22	5	1	0	3	1	2	5	10.2804	1	0	0	72.7691
26	22	7	0	0	3	2	2	7	9.52381	1	0	0	73.6891
13	22	7	0	0	3	0	3	3	12.8205	1	0	0	70.6532
2	22	10	2	0	3	1	3	6	5.33333	1	0	0	72.2171
30	22	2	0	0	2	1	1	3	20	0	1	0	70.6532
28	22	9	1	0	3	1	2	5	8.47458	1	0	0	67.1573
39	22	1	0	0	2	1	1	3	23.0769	0	1	0	68.4453
1	22	5	0	0	3	1	1	7	10.3448	1	0	0	69.1812
36	22	7	2	0	2	2	2	1	6.20155	0	0	0	65.6854
0	22	3	0	0	2	2	1	2	15.7895	0	0	0	67.2493
61	22	5	0	0	2	1	2	4	13.9535	0	0	0	66.8813
53	22	4	0	0	3	1	2	6	17.6471	1	0	0	67.0653
63	22	10	0	0	2	1	1	2	6.15385	0	0	0	61.6375
3	22	5	0	0	5	3	0	5	6.15385	1	0	0	61.6375
1	22	7	1	1	5	2	2	6	11.3772	1	0	0	61.5455
34	22	7	0	0	5	2	2	3	10.274	0	0	0	62.2815
38	22	14	1	0	2	3	3	2	8.27586	1	0	0	63.1095
29	22	2	0	0	2	1	1	5	13.3333	0	1	0	70.7452
60	22	3	0	0	2	2	6	6	6.17284	0	0	0	64.5814
5	22	4	1	1	2	2	3	2	13.4328	0	0	0	68.5373
36	22	2	0	0	2	1	2	4	18.3673	0	0	0	67.7093
77	22	2	0	1	2	1	2	3	5	0	1	0	65.5934
42	22	7	2	0	2	1	2	2	5	0	0	1	65.5934
53	22	2	1	0	2	1	1	4	14.7727	0	1	0	65.0414
82	22	8	1	0	2	1	1	4	14.7727	0	0	0	65.0414
38	22	6	2	0	3	1	3	7	9.61538	1	0	0	69.0892
2	22	2	1	0	3	1	1	3	13.4021	1	0	0	66.1454
27	22	2	0	0	2	2	1	1	15.0943	0	0	0	69.6412
25	22	5	1	0	3	1	1	4	16.129	1	0	0	64.0294
61	22	11	1	0	3	1	2	5	19.5876	1	0	0	67.2493
39	22	3	0	0	3	1	1	3	15.3226	0	1	0	67.9853
22	22	2	0	0	3	1	1	3	26	0	1	0	70.4692
20	22	8	1	0	3	2	1	4	8.10811	1	0	0	66.8813
34	22	3	0	0	2	1	1	2	20.339	0	1	0	68.7213
4	22	6	0	0	3	1	2	5	12.3711	1	0	0	66.6973
28	22	1	0	0	2	1	2	4	11.0236	0	1	0	66.9733
6	22	4	0	0	3	1	1	5	17.7215	1	0	0	66.8813
6	22	8	0	0	3	3	0	4	6.87023	1	0	0	66.7893
32	22	4	0	0	3	3	0	4	6.87023	1	0	0	66.7893
62	22	2	0	0	2	1	1	2	13.75	0	0	0	69.6412
4	22	5	0	0	3	1	3	5	6.93069	1	0	0	68.1693
23	22	7	0	0	3	1	1	4	7.69231	1	0	0	69.0892
2	22	3	0	0	2	2	1	5	23.4375	0	0	0	68.2613
31	22	6	1	0	2	3	3	2	23.8095	0	0	0	71.0212
30	22	9	0	0	3	2	4	5	20.8333	1	0	0	69.9172
2	22	3	0	0	2	1	1	1	18.4615	0	0	0	67.1573
30	22	1	0	0	2	1	1	1	18.4615	0	0	0	67.1573
47	22	5	0	0	3	1	3	4	18.4615	1	0	0	67.1573
3	22	6	0	0	3	1	3	4	18.4615	1	0	0	67.1573
4	22	3	1	0	2	1	1	3	21.5686	0	1	0	68.7213
48	22	4	1	1	2	1	1	3	7.14286	0	1	0	66.2374
4	22	4	2	0	2	1	2	6	4.37956	0	0	0	64.9494
20	22	2	0	0	3	2	1	4	14	1	0	0	65.6854
68	22	7	0	0	3	2	3	4	18.4615	1	0	0	67.3413
14	22	5	0	0	2	3	4	2	16.6667	0	0	0	66.9733
5	22	2	0	0	3	1	2	7	19.0476	1	0	0	64.2134
1	22	4	2	0	3	1	2	5	6.66667	1	0	0	63.1095
30	22	4	2	0	3	1	2	5	6.66667	1	0	0	63.1095
52	22	9	0	0	2	1	2	4	11.1111	0	0	0	62.9255
11	22	10	0	0	2	1	2	4	11.1111	0	0	0	62.9255
26	22	3	0	0	3	1	2	6	31.8182	1	0	0	67.2493
38	22	5	1	0	3	1	1	3	18.0556	1	0	0	64.3054
0	22	6	1	0	3	1	3	5	23.0769	1	0	0	68.6293
81	22	3	0	0	3	1	1	5	18	1	0	0	70.1932
62	22	5	0	0	3	2	1	4	12.2807	1	0	0	70.1932
2	22	2	0	0	2	1	1	2	14.2857	0	0	0	65.5014
3	22	3	1	0	3	1	3	4	26.4151	1	0	0	71.2971
1	22	8	1	1	3	1	3	4	26.4151	1	0	0	71.2971
38	22	8	1	1	3	1	3	4	26.4151	1	0	0	71.2971
78	22	4	0	1	2	2	3	2	19.3548	0	0	0	71.2052
68	22	4	0	0	3	2	0	5	18.5185	1	0	0	70.1012
1	22	7	1	0	2	1	2	7	24.2424	0	0	0	68.9052
30	22	6	1	1	2	2	0	3	26.1538	0	0	0	70.7452
31	22	8	0	0	3	1	1	5	12.069	1	0	0	71.2971
3	22	3	0	0	3	1	1	2	20	0	1	0	71.0212
32	22	1	0	0	2	1	1	2	8.47458	0	0	0	70.3772
3	22	4	2	0	3	1	1	2	14.2857	1	0	0	69.4572
63	22	4	1	2	2	1	3	4	17.0213	0	0	0	66.3293
2	22	1	0	0	2	1	1	2	31.25	0	1	0	70.5612
1	22	3	1	0	3	1	1	3	25.7143	0	1	0	71.7571
7	22	1	0	0	2	1	1	2	18.3099	0	1	0	67.5253
24	23	7	0	0	3	2	1	3	8.33333	1	0	0	67.8933
12	23	6	0	0	3	2	3	4	17.6471	1	0	0	73.0451
27	23	2	1	0	2	1	1	2	18.9189	0	1	0	74.241
25	23	2	0	1	3	2	3	2	18.9189	1	0	0	74.241
64	23	1	0	0	2	1	2	2	7.74648	0	1	0	70.4692
8	23	14	0	0	2	1	2	3	7.74648	0	0	0	70.4692
27	23	5	0	0	3	2	1	4	14.4737	1	0	0	72.5851
22	23	2	0	0	2	2	2	1	22.0339	0	0	0	73.873
7	23	5	0	0	2	2	5	1	22.0339	1	0	0	73.873
30	23	7	0	0	2	1	2	4	5.67376	0	0	0	70.5612
47	23	4	0	0	2	1	1	3	17.6471	0	1	0	72.6771
48	23	3	1	0	3	1	1	5	17.8571	0	1	0	71.6651
43	23	4	0	1	3	1	2	3	13.3333	1	0	0	68.7213
41	23	6	1	0	3	1	3	8	17.9487	1	0	0	69.5492
27	23	3	0	1	2	2	3	3	27.5862	0	0	0	74.701
41	23	10	0	0	3	1	2	6	3.7037	1	0	0	72.2171
22	23	7	0	0	3	1	2	5	8.33333	1	0	0	71.9411
2	23	6	1	0	3	2	2	6	23.75	1	0	0	74.701
27	23	4	0	0	2	1	6	0	8.25688	0	0	0	73.4131
5	23	6	0	0	2	2	1	0	8.47458	0	0	0	67.1573
53	23	2	0	0	2	1	2	0	9.25926	0	0	0	63.4775
26	23	8	1	1	2	1	3	0	7.43802	0	0	0	64.5814
63	23	12	1	0	3	1	2	0	10.7692	0	0	0	62.7415
60	23	3	0	0	2	1	5	2	12.1622	0	0	0	75.069
35	23	4	1	0	2	1	5	2	12.1622	0	0	0	75.069
38	23	8	3	0	3	1	3	4	12.1622	1	0	0	75.069
37	23	4	0	0	3	3	2	6	17.3077	1	0	0	75.621
2	23	5	0	0	3	2	1	5	18.75	1	0	0	75.713
0	23	13	1	0	3	0	7	5	18.0952	1	0	0	71.6651
48	23	3	0	0	2	1	1	4	21.2121	0	1	0	74.885
8	23	6	0	0	3	1	2	5	10.2804	1	0	0	72.7691
58	23	7	0	0	3	2	2	7	9.52381	1	0	0	73.6891
23	23	4	0	0	2	1	1	2	9.27835	0	1	0	70.1012
16	23	7	0	1	3	1	3	4	9.27835	1	0	0	70.1012
13	23	3	0	0	3	1	3	4	9.27835	1	0	0	70.1012
5	23	5	1	0	3	1	1	4	9.27835	1	0	0	70.1012
5	23	6	0	0	2	3	0	1	18.6667	0	0	0	72.7691
23	23	2	0	0	3	2	0	2	20	1	0	0	70.6532
3	23	11	2	0	3	2	4	9	10.3448	1	0	0	69.1812
0	23	2	0	0	2	1	2	4	13.9535	0	0	0	66.8813
22	23	3	0	0	5	1	2	3	10.8844	0	0	0	65.4094
44	23	4	0	1	5	3	1	7	6.15385	1	0	0	61.6375
38	23	7	1	1	3	1	3	3	20	1	0	0	70.8372
3	23	3	0	0	2	1	1	3	11.6883	0	1	0	69.3652
65	23	1	0	0	2	2	1	3	11.6883	0	0	0	69.3652
34	23	4	0	1	2	1	4	3	22.0588	0	0	0	70.1932
1	23	2	1	1	2	1	2	2	17.0213	0	0	0	71.6651
2	23	8	1	1	2	3	3	1	9.375	1	0	0	68.4453
22	23	6	0	0	3	3	1	4	9.375	1	0	0	68.4453
21	23	4	1	1	2	1	2	2	7.89474	0	0	0	69.5492
47	23	3	2	0	2	1	1	4	11.3636	0	1	0	64.1214
23	23	1	0	0	2	1	1	4	9.65517	0	1	0	63.0175
1	23	5	1	0	2	2	3	2	20	0	0	0	67.8013
17	23	2	0	0	2	1	1	2	12.1951	0	1	0	69.0892
71	23	4	1	0	2	2	1	1	15.7895	0	0	0	70.0092
0	23	2	0	0	2	1	1	5	13.6364	0	1	0	71.1132
3	23	3	1	0	2	1	1	3	17.1429	0	1	0	68.9972
32	23	5	0	0	3	2	1	5	23.5294	1	0	0	69.4572
28	23	3	0	0	2	1	1	3	13.3333	0	1	0	68.1693
3	23	6	0	0	3	1	3	4	13.75	1	0	0	69.6412
7	23	6	1	0	3	1	1	4	16.3636	1	0	1	69.1812
10	23	3	0	0	2	2	3	2	18.6441	0	0	0	70.9292
4	23	1	0	0	2	1	1	4	7.33945	0	1	0	67.2493
35	23	4	0	0	2	2	3	2	27.6596	0	0	0	71.7571
41	23	6	0	0	2	2	4	2	15.3846	0	0	0	71.1132
1	23	3	0	0	2	2	1	3	22.0339	0	0	0	70.1012
6	23	4	0	0	2	1	2	7	7.14286	0	0	0	66.2374
52	23	7	0	0	2	2	1	3	4.37956	0	0	0	64.9494
0	23	6	0	0	3	2	0	4	4.37956	1	0	0	64.9494
23	23	1	0	0	2	3	2	4	11.4286	0	0	0	67.2493
87	23	5	0	0	3	1	1	4	14	1	0	0	65.6854
9	23	3	0	0	3	1	1	3	11.0236	0	0	0	63.3855
31	23	9	2	0	3	1	3	4	11.6667	1	0	0	64.3054
11	23	5	0	0	3	1	3	4	11.6667	1	0	0	64.3054
61	23	5	0	0	3	1	3	4	11.6667	1	0	0	64.3054
69	23	1	1	1	2	2	1	2	25.4902	0	0	1	66.0534
63	23	3	0	0	2	0	2	4	8.98876	0	1	0	63.2015
52	23	4	0	0	2	1	1	3	8.98876	0	0	0	63.2015
28	23	5	1	0	3	1	2	5	12.9032	1	0	0	66.7893
33	23	5	1	0	3	1	4	5	26.4151	1	0	0	68.1693
58	23	3	0	1	3	1	4	5	26.4151	1	0	0	68.1693
52	23	9	1	0	3	2	1	5	13.7931	1	0	0	65.3174
24	23	3	1	0	3	1	2	5	10.1852	1	0	0	65.7774
26	23	5	0	0	3	2	2	4	25	1	0	0	71.6651
4	23	9	1	0	3	1	1	6	11.1111	1	0	0	70.4692
75	23	11	1	0	3	1	2	4	7.5188	1	0	0	67.2493
4	23	3	0	0	3	1	2	4	24.2424	1	0	0	68.9052
53	23	10	2	0	2	1	2	1	10.2362	0	0	0	65.6854
45	23	5	0	1	3	1	2	4	11.2676	1	0	0	69.5492
30	23	1	0	0	2	1	1	3	12.2449	0	1	0	69.3652
54	23	6	0	0	3	1	2	4	12.2449	1	0	0	69.3652
32	23	6	2	0	2	1	2	5	15.2778	0	0	0	64.3974
3	23	2	0	0	3	1	1	3	17.8082	0	1	0	69.1812
67	23	5	1	0	3	1	1	5	16.9811	1	0	1	70.5612
5	23	3	1	2	2	1	2	3	16.6667	1	0	0	65.9614
1	23	5	0	0	2	1	2	1	7.47664	0	0	0	65.6854
29	23	6	0	0	2	1	2	1	7.47664	0	0	0	65.6854
6	23	3	0	1	2	1	2	1	25.8621	0	0	0	71.4811
84	23	3	0	0	3	1	1	2	17.0213	0	1	0	66.3293
32	23	9	0	0	2	2	1	1	8.54701	0	0	0	66.4213
61	23	2	0	0	3	2	2	4	25.7143	1	0	0	71.7571
29	23	3	0	0	2	1	1	4	24.2424	0	1	0	70.1932
19	23	7	0	0	3	1	2	5	18.3099	1	0	0	67.5253
56	23	8	1	0	2	1	2	3	16.4179	0	0	0	67.0653
24	23	2	0	0	2	1	1	2	8.18182	0	1	0	67.4333
41	23	5	2	0	3	2	1	4	8.18182	1	0	0	67.4333
42	23	2	0	0	2	1	1	1	18.6441	0	0	0	69.0892
30	23	3	0	0	3	1	3	4	18.6441	1	0	0	69.0892
61	23	1	0	0	2	2	0	4	17.6471	0	0	0	61.5455
43	23	5	1	0	5	1	2	3	12.6667	1	0	0	57.5897
43	23	13	2	0	5	1	2	3	12.6667	1	0	0	57.5897
50	24	5	1	0	5	2	1	4	12.4183	1	0	0	59.8896
5	24	6	1	0	2	2	1	3	7.36196	0	1	0	60.0736
46	24	19	0	0	5	2	2	3	7.36196	0	0	0	60.0736
21	24	7	0	1	5	1	2	4	7.36196	1	0	0	60.0736
70	24	9	0	0	5	2	2	2	10.7143	0	0	0	60.4416
52	24	11	2	1	5	2	2	3	10.7143	0	0	0	60.4416
24	24	5	1	0	3	1	2	3	9.40171	1	0	0	66.7893
38	24	3	1	1	2	1	5	2	18.9189	0	0	0	74.241
35	24	7	0	0	2	2	3	1	14.4737	1	0	0	72.5851
56	24	3	0	0	3	0	2	3	18.6667	0	1	0	72.7691
12	24	7	0	0	3	1	2	6	18.6667	1	0	0	72.7691
75	24	4	1	1	3	1	5	6	13.8889	1	0	0	72.4931
50	24	11	1	0	3	2	2	6	17.6471	1	0	0	72.6771
9	24	2	0	0	2	1	1	2	8.51064	0	1	0	68.5373
24	24	18	2	0	3	1	2	6	3.7037	1	0	0	72.2171
21	24	5	1	1	3	1	1	5	15.625	1	0	0	76.3569
60	24	6	0	0	3	0	4	6	5.55556	1	0	0	76.7249
33	24	5	0	0	2	2	1	0	7.36842	0	0	0	70.2852
15	24	5	0	0	2	2	1	0	7.36842	0	0	0	70.2852
19	24	2	0	0	2	2	1	0	8.47458	0	1	0	67.1573
45	24	5	0	0	2	1	2	0	8.47458	0	0	0	67.1573
63	24	1	0	0	2	1	1	0	16.1765	0	0	0	70.5612
70	24	4	1	0	2	3	0	0	7.29167	0	0	0	66.6053
4	24	9	3	1	2	3	0	0	7.29167	0	0	0	66.6053
42	24	8	0	0	2	2	2	0	4.91803	0	0	0	68.0773
3	24	8	0	0	3	1	3	4	15.873	1	0	0	75.989
0	24	6	0	0	3	2	3	3	11.8644	1	0	0	71.7571
31	24	1	0	0	2	1	2	4	18.75	0	0	0	74.241
6	24	9	1	0	3	2	4	5	13.2075	1	0	0	72.6771
4	24	9	1	0	3	2	4	5	13.2075	1	0	0	72.6771
1	24	7	0	1	3	1	3	4	9.27835	1	0	0	70.1012
80	24	5	0	0	3	1	3	6	5.33333	1	0	0	72.2171
1	24	4	0	0	2	1	1	3	20	0	1	0	70.6532
14	24	9	1	0	3	1	2	5	8.47458	1	0	0	67.1573
24	24	6	0	0	2	2	2	2	6.20155	0	0	0	65.6854
1	24	7	0	0	3	2	1	6	6.20155	1	0	0	65.6854
3	24	7	0	0	3	2	1	6	6.20155	1	0	0	65.6854
47	24	4	1	0	2	1	1	5	10.8911	0	1	0	65.9614
2	24	8	0	0	3	1	6	5	8.75912	1	0	0	65.6854
27	24	5	0	0	2	1	6	4	10.4478	0	0	0	67.3413
41	24	10	3	0	3	1	3	8	11.1111	1	0	1	69.0892
26	24	1	0	0	2	1	1	6	17.9104	0	1	0	69.8252
67	24	8	0	0	3	1	3	5	13.9535	1	0	0	66.8813
56	24	10	0	0	5	1	2	6	6.15385	0	0	0	61.6375
19	24	7	1	0	5	1	3	4	11.3772	0	0	0	61.5455
49	24	7	0	0	2	2	2	1	8.13008	0	0	0	67.1573
3	24	6	1	0	3	1	8	4	21.978	1	0	0	66.6973
70	24	7	0	0	2	1	3	1	9.375	0	0	0	68.4453
3	24	6	1	0	3	3	1	4	9.375	1	0	0	68.4453
59	24	3	0	0	2	3	1	2	16.3636	0	0	0	68.6293
14	24	5	0	0	2	1	2	1	9.25926	0	0	0	63.4775
53	24	9	2	0	3	1	2	4	9.25926	1	0	0	63.4775
1	24	5	0	0	3	1	1	5	9.52381	1	0	0	66.2374
1	24	3	1	0	2	1	1	4	17.9245	0	1	1	62.3735
36	24	6	0	1	3	2	2	4	27.1186	1	0	0	68.7213
56	24	1	0	0	2	1	2	3	12.3967	0	1	0	65.9614
32	24	1	0	1	2	1	1	4	5.98291	0	1	0	64.0294
3	24	2	0	0	3	2	3	1	17.1875	1	0	0	67.9853
69	24	8	0	0	2	1	1	6	16.129	0	0	0	64.0294
47	24	11	0	0	2	1	2	4	9.65517	0	0	0	63.0175
1	24	4	0	0	2	2	4	2	12.1951	0	0	0	69.0892
2	24	4	1	0	3	1	2	5	19.5876	1	0	0	67.2493
52	24	11	0	0	2	2	1	1	15.3226	0	0	0	67.9853
0	24	11	0	0	2	2	1	1	15.3226	0	0	0	67.9853
1	24	4	0	0	3	1	3	4	11.4754	1	0	0	69.0892
1	24	4	3	0	2	2	1	1	8.10811	0	0	0	66.8813
7	24	3	1	0	3	1	1	4	13.6364	1	0	0	71.1132
41	24	2	1	1	3	2	0	4	11.0236	1	0	1	66.9733
7	24	3	0	0	2	2	3	3	9.09091	0	0	0	69.8252
3	24	4	1	0	2	1	4	1	13.3333	0	0	0	68.1693
3	24	8	0	0	3	1	2	4	10.1266	1	0	0	64.7654
48	24	7	1	2	2	1	1	3	15.5844	0	0	0	67.2493
5	24	10	1	0	2	2	1	6	11.7647	0	0	0	68.4453
2	24	3	1	0	2	1	1	4	7.33945	0	1	0	67.2493
33	24	4	0	0	3	2	1	4	21.1268	1	0	0	71.6651
25	24	3	0	1	2	1	1	3	8.33333	0	1	0	64.9494
11	24	5	0	0	2	2	3	2	7.84314	1	0	0	67.3413
2	24	10	1	0	3	2	2	4	11.4286	1	0	0	67.2493
38	24	7	0	0	2	2	3	4	2.04082	1	0	0	66.6973
37	24	7	0	0	2	2	3	4	2.04082	1	0	0	66.6973
31	24	5	0	0	3	2	2	4	2.04082	1	0	0	66.6973
0	24	4	0	0	3	2	2	4	2.04082	1	0	0	66.6973
4	24	4	0	0	3	1	1	4	16.6667	1	0	0	66.6053
67	24	1	0	0	2	1	1	3	24.4898	0	1	0	67.2493
3	24	6	1	1	3	1	2	7	19.0476	1	0	0	64.2134
49	24	1	1	2	2	1	1	3	10.5263	0	1	1	66.7893
27	24	4	0	0	2	1	3	6	18.9655	0	0	0	65.5934
59	24	4	0	0	2	1	3	6	18.9655	0	0	0	65.5934
2	24	4	0	0	2	1	2	4	11.1111	0	0	0	62.9255
24	24	9	1	1	2	1	2	4	11.1111	0	0	0	62.9255
0	24	6	0	0	2	1	2	6	11.1111	1	0	0	62.9255
33	24	3	0	0	2	1	1	2	14.2857	0	0	0	65.5014
48	24	8	0	0	2	1	2	5	14.2857	0	0	0	65.5014
72	24	6	1	0	3	2	5	4	17.0455	1	0	0	68.2613
62	24	3	0	0	3	1	1	5	8.57143	1	0	0	67.8933
24	24	3	1	1	3	2	2	4	25	1	0	0	71.6651
12	24	11	3	0	3	1	4	5	26.9841	1	0	0	70.7452
33	24	8	1	0	3	1	1	6	11.1111	1	0	0	70.4692
45	24	12	2	0	3	1	2	4	7.5188	1	0	0	67.2493
1	24	5	1	0	3	2	3	4	11.7117	1	0	0	66.6973
64	24	1	0	0	2	1	1	4	9.40171	0	1	0	67.4333
8	24	4	0	0	2	1	1	3	9.40171	0	0	0	67.4333
3	24	7	3	0	2	1	2	3	11.0092	0	0	0	65.6854
29	24	6	1	0	3	1	2	4	17.3913	1	0	0	67.8933
26	24	3	0	0	3	1	2	4	12.2642	1	0	0	65.3174
2	24	4	1	0	3	1	2	4	12.2642	1	0	0	65.3174
32	24	2	0	0	2	1	1	2	20	0	1	0	71.0212
42	24	6	0	0	3	2	1	5	8.47458	1	0	0	70.3772
25	24	5	0	0	2	1	2	1	7.47664	0	0	0	65.6854
68	24	7	2	0	3	1	2	5	7.47664	1	0	0	65.6854
29	24	5	2	0	2	1	1	4	18.3099	0	1	0	70.5612
67	24	8	1	0	3	1	2	5	18.3099	1	0	0	70.5612
27	24	3	1	0	2	1	1	2	14.2857	0	1	0	69.4572
15	24	5	1	0	3	1	2	5	8.54701	1	0	0	66.4213
26	24	7	1	0	3	1	2	5	8.54701	1	0	0	66.4213
10	24	4	1	0	3	2	1	4	8.18182	1	0	0	67.4333
32	24	3	1	0	5	1	1	4	12.6667	0	1	1	57.5897
46	24	13	1	0	5	2	1	3	12.6667	0	0	0	57.5897
1	25	7	0	1	5	1	2	4	7.36196	1	0	0	60.0736
27	25	10	0	0	5	2	2	3	10.7143	0	0	0	60.4416
56	25	2	0	0	2	1	1	2	16.4557	0	1	0	67.2493
0	25	2	0	0	3	2	0	4	4.83871	1	0	0	74.517
0	25	9	0	0	3	2	1	4	16.4706	1	0	0	70.6532
47	25	3	2	0	2	3	1	2	15.2778	0	0	0	72.6771
87	25	3	0	0	2	3	2	2	15.2778	0	0	0	72.6771
64	25	4	0	0	3	1	2	4	15.2778	1	0	0	72.6771
46	25	6	0	0	2	2	3	2	25	1	0	0	74.609
29	25	1	0	0	2	0	2	2	15.1515	0	1	0	71.2052
1	25	7	0	0	3	2	3	4	16.6667	1	0	0	73.6891
27	25	3	1	0	2	2	2	1	15.1899	0	0	0	74.701
30	25	4	0	0	3	1	1	3	8.51064	1	0	0	68.5373
26	25	6	0	0	3	1	2	5	8.33333	1	0	0	71.9411
34	25	4	1	0	3	0	4	6	5.55556	1	0	0	76.7249
18	25	6	0	0	3	0	2	6	5.55556	1	0	0	76.7249
50	25	5	1	0	2	1	1	3	16.6667	0	0	0	72.5851
36	25	4	1	0	3	0	2	5	12.2807	1	0	0	75.345
1	25	5	0	0	3	2	0	4	13.1868	1	0	0	76.7249
41	25	1	0	0	3	2	2	3	16.9811	1	0	0	76.081
32	25	6	0	0	3	2	2	3	16.9811	1	0	0	76.081
92	25	7	0	0	2	0	7	0	8.25688	1	0	0	73.4131
37	25	8	0	0	3	1	2	0	10.2804	0	0	0	72.7691
65	25	13	0	0	2	2	2	0	11.5044	0	0	0	65.4094
59	25	7	0	0	2	1	3	0	17.9245	0	0	0	62.3735
70	25	3	0	3	2	1	1	0	18.75	0	0	0	65.6854
2	25	7	1	1	2	3	0	0	7.29167	0	0	0	66.6053
48	25	5	1	1	2	2	2	0	11.0236	0	0	0	66.9733
44	25	3	0	0	2	2	2	0	6.87023	0	0	0	66.7893
10	25	11	1	0	2	2	2	0	4.91803	1	0	0	68.0773
74	25	3	0	0	2	3	1	0	11.5385	0	0	0	69.5492
19	25	6	1	0	2	2	1	0	10.1852	0	0	0	65.7774
33	25	8	2	0	2	1	2	0	11.7117	0	0	0	66.6973
1	25	3	1	0	3	1	3	4	15.873	1	0	0	75.989
1	25	3	0	1	3	1	3	4	15.873	1	0	0	75.989
35	25	3	1	1	2	1	1	4	7.36842	0	1	0	70.2852
4	25	4	1	0	2	1	1	4	7.36842	0	1	0	70.2852
32	25	4	0	1	2	2	1	2	9.25926	0	0	0	72.9531
47	25	2	0	0	2	2	1	1	13.5135	0	0	0	73.965
1	25	6	0	0	3	2	3	6	13.5135	1	0	0	73.965
48	25	5	0	0	3	1	2	5	8.47458	1	0	0	67.1573
1	25	4	1	0	3	1	2	5	20.339	1	0	0	69.0892
5	25	4	0	0	3	1	1	4	20	1	0	0	69.1812
36	25	7	1	0	2	1	4	7	17.9104	1	0	0	69.8252
1	25	7	2	0	2	2	2	5	17.6471	0	0	0	67.0653
55	25	8	1	0	5	1	2	6	6.15385	0	0	0	61.6375
34	25	5	1	0	5	2	3	4	10.274	1	0	0	62.2815
14	25	14	1	0	2	3	3	2	8.27586	1	0	0	63.1095
0	25	3	0	0	3	2	0	5	8.27586	1	0	0	63.1095
19	25	2	0	0	2	1	1	5	8.13008	0	1	0	67.1573
13	25	5	1	0	3	1	1	8	8.95522	1	0	0	70.5612
33	25	7	1	2	3	1	8	5	21.978	1	0	0	66.6973
76	25	5	0	0	2	1	2	1	7.29167	0	0	0	65.9614
22	25	4	1	0	2	1	2	1	7.29167	0	0	0	65.9614
33	25	6	0	0	3	1	3	8	22.0588	1	0	0	70.1932
63	25	2	0	1	2	1	2	3	11.4286	0	0	0	72.7691
42	25	11	0	1	3	3	1	4	9.375	1	0	0	68.4453
1	25	1	0	1	2	1	2	2	20	0	0	0	71.3891
60	25	2	0	0	2	1	1	4	14.4737	0	1	0	70.2852
2	25	2	0	0	2	4	4	2	16.3636	0	0	0	68.6293
2	25	8	4	0	3	2	5	4	12.6582	1	0	0	61.5455
33	25	8	0	0	3	2	5	4	12.6582	1	0	0	61.5455
19	25	2	0	0	3	2	1	3	12.6582	1	0	0	61.5455
79	25	5	3	0	2	1	1	3	13.4328	0	1	0	68.5373
49	25	1	0	0	2	1	1	3	18.3673	0	1	0	67.7093
37	25	2	0	0	2	1	1	2	3.50877	0	1	0	68.8132
28	25	9	2	0	2	2	2	6	14.7727	0	0	0	65.0414
20	25	1	0	0	2	1	1	4	11.3636	0	1	0	64.1214
6	25	6	0	1	3	1	2	4	5.98291	1	0	0	64.0294
0	25	7	0	0	3	2	3	5	17.1875	1	0	0	67.9853
28	25	2	1	0	2	1	1	3	18.6441	0	1	0	70.3772
2	25	2	0	1	3	1	1	3	10.9091	0	1	0	69.8252
25	25	10	1	0	3	2	1	4	16	1	0	0	67.6173
69	25	4	0	0	2	1	1	6	16.129	0	0	0	64.0294
61	25	3	0	0	2	1	2	4	9.65517	0	1	0	63.0175
10	25	5	1	0	2	1	2	3	7.63889	0	1	0	63.3855
6	25	5	1	0	2	2	3	2	20	0	0	0	67.8013
29	25	1	0	1	2	1	1	3	4.08163	0	1	0	69.8252
30	25	7	0	0	3	2	2	6	15.7895	1	0	0	70.0092
13	25	1	0	0	3	1	1	4	13.6364	1	0	0	71.1132
49	25	3	0	0	2	1	1	4	12.3711	0	0	0	66.6973
70	25	3	1	0	2	1	1	2	10.5263	0	0	0	69.9172
53	25	7	0	0	3	2	3	6	9.09091	1	0	0	69.8252
0	25	5	0	0	2	1	1	4	17.7215	0	0	0	66.8813
25	25	3	0	2	3	2	1	6	17.7215	1	0	0	66.8813
4	25	6	0	0	3	3	0	4	6.87023	1	0	0	66.7893
28	25	4	0	0	2	2	3	1	6.93069	0	0	0	68.1693
10	25	6	0	0	2	2	3	1	6.93069	0	0	0	68.1693
3	25	8	1	1	3	1	3	6	15.1515	1	0	0	68.3533
40	25	6	1	0	2	3	3	2	23.8095	0	0	0	71.0212
24	25	6	0	0	3	1	2	4	16.3636	1	0	0	69.1812
61	25	7	0	0	3	2	1	5	11.7647	1	0	0	68.4453
4	25	5	1	0	3	2	1	1	8.33333	0	0	0	64.9494
43	25	2	0	0	2	1	1	3	14	0	0	0	65.6854
31	25	5	0	0	3	2	1	6	14	1	0	0	65.6854
38	25	9	0	0	3	1	1	3	11.0236	0	0	0	63.3855
13	25	6	0	0	3	1	3	6	11.0236	0	0	0	63.3855
16	25	7	0	0	3	2	3	4	18.4615	1	0	0	67.3413
10	25	10	0	0	2	1	2	4	11.1111	0	0	0	62.9255
19	25	5	1	0	2	2	1	1	21.1538	0	0	0	67.5253
47	25	6	0	0	3	1	3	6	21.1538	1	0	0	67.5253
44	25	5	1	0	3	1	2	5	12.9032	1	0	0	66.7893
0	25	5	0	0	3	2	1	5	13.7931	1	0	0	65.3174
46	25	5	0	0	3	2	1	5	13.7931	1	0	0	65.3174
7	25	3	1	0	2	2	3	5	14.2857	0	0	0	70.2852
1	25	1	0	1	2	1	1	4	10.1852	0	1	0	65.7774
15	25	7	1	1	3	1	3	5	23.2143	1	0	0	69.0892
1	25	6	0	0	3	1	3	5	23.2143	1	0	0	69.0892
4	25	5	0	0	3	1	4	5	8.57143	1	0	0	67.8933
53	25	3	0	0	2	1	1	4	8.77193	0	1	0	66.6973
4	25	6	0	1	2	2	1	1	8.77193	0	0	0	66.6973
28	25	3	1	0	3	2	0	5	18.5185	1	0	0	70.1012
25	25	2	0	0	2	1	1	3	28.8889	0	1	0	68.8132
3	25	1	0	0	2	1	1	3	11.2676	0	1	0	69.5492
40	25	7	0	1	3	1	2	4	11.2676	1	0	0	69.5492
6	25	5	0	0	3	1	1	4	11.7117	1	0	0	66.6973
33	25	9	1	0	3	1	5	4	8.77193	1	0	0	68.6293
16	25	2	0	1	3	1	1	4	26.1538	1	0	0	70.7452
3	25	8	0	0	3	1	1	5	9.40171	0	0	0	67.4333
3	25	10	0	0	3	2	1	6	9.40171	0	0	0	67.4333
6	25	2	0	0	2	1	1	3	19.1176	0	1	0	69.6412
35	25	4	1	0	3	1	2	4	15.2778	1	0	0	64.3974
21	25	4	1	0	2	2	1	5	17.8571	0	0	0	68.4453
62	25	5	0	0	2	1	2	1	7.47664	0	0	0	65.6854
47	25	2	0	0	2	2	1	3	8.54701	0	1	0	66.4213
69	25	9	0	0	2	2	1	1	8.54701	0	0	0	66.4213
28	25	6	1	0	3	1	1	3	24.2424	1	0	0	70.1932
33	25	4	0	0	3	1	1	2	24.2424	1	0	0	70.1932
11	25	7	0	2	3	1	2	1	8.18182	0	0	0	67.4333
71	25	13	1	0	5	2	1	3	12.6667	0	0	0	57.5897
34	26	13	1	0	2	2	1	3	7.36196	0	0	0	60.0736
25	26	10	1	0	5	2	2	3	7.36196	0	0	0	60.0736
27	26	10	0	0	5	2	2	3	7.36196	0	0	0	60.0736
48	26	3	0	0	2	2	1	3	10.7143	0	1	0	60.4416
32	26	12	1	0	5	2	2	2	10.7143	0	0	0	60.4416
42	26	8	1	0	5	2	2	2	10.7143	0	0	0	60.4416
30	26	6	1	0	5	1	1	3	10.7143	1	0	0	60.4416
34	26	1	0	0	2	2	0	4	25.4237	0	1	0	68.2613
64	26	4	0	0	2	2	2	1	16.6667	0	0	0	69.6412
75	26	4	0	0	2	2	2	1	16.6667	0	0	0	69.6412
1	26	11	0	0	3	2	1	3	8.33333	0	0	0	67.8933
16	26	3	0	1	2	2	2	1	11.4754	0	0	0	72.3091
22	26	4	0	0	3	1	3	4	18.3673	1	0	0	72.8611
3	26	11	4	0	3	2	0	4	25	1	0	1	74.609
33	26	13	1	0	3	2	4	3	15.1515	1	0	0	71.2052
4	26	15	1	0	3	1	2	4	7.74648	1	0	0	70.4692
31	26	5	0	0	3	2	3	1	22.0339	1	0	0	73.873
9	26	4	2	0	2	2	2	1	15.1899	0	0	0	74.701
13	26	6	1	1	2	3	5	1	15.1899	0	0	0	74.701
31	26	1	0	0	2	0	2	3	18.6667	0	1	0	72.7691
29	26	2	0	0	2	2	3	1	18.6667	0	0	0	72.7691
65	26	6	0	0	3	1	5	6	13.8889	1	0	0	72.4931
1	26	3	1	0	2	1	1	3	17.9487	0	1	0	69.5492
15	26	2	0	0	2	1	2	5	8.33333	0	1	0	71.9411
1	26	5	0	1	2	2	1	4	16.6667	0	0	0	72.5851
19	26	8	0	0	3	3	2	6	17.3077	1	0	0	75.621
24	26	6	0	0	2	1	2	0	8.25688	0	0	0	73.4131
69	26	2	0	0	2	2	2	0	5.33333	0	0	0	72.2171
5	26	5	0	0	2	1	3	0	6.87023	0	0	0	66.7893
39	26	4	0	0	2	3	1	0	6.87023	1	0	0	66.7893
28	26	7	1	0	2	2	2	0	4.91803	0	0	0	68.0773
16	26	6	1	0	2	2	1	0	10.1852	0	0	0	65.7774
29	26	9	0	0	3	1	2	0	8.18182	0	0	0	67.4333
0	26	6	0	0	3	1	2	5	7.36842	1	0	0	70.2852
23	26	3	0	0	2	0	2	3	9.25926	0	1	0	72.9531
27	26	5	0	0	3	2	3	5	9.25926	1	0	0	72.9531
32	26	4	0	0	2	2	1	1	13.7931	0	0	0	72.4931
49	26	4	1	0	2	1	1	2	16.1765	0	0	0	69.3652
19	26	8	2	1	3	1	2	5	17.5926	1	0	0	69.5492
2	26	5	0	0	3	2	0	5	16.9811	1	0	0	74.517
26	26	4	0	0	2	1	1	5	9.83607	0	1	0	74.793
13	26	4	2	0	2	0	3	3	13.2075	0	0	0	71.2052
30	26	7	1	0	3	1	2	8	11.5044	1	0	0	65.4094
49	26	5	2	0	3	1	1	5	10.3448	0	1	0	69.1812
59	26	7	1	0	2	2	5	5	27.4194	0	0	0	68.4453
12	26	3	0	0	2	2	1	2	11.1111	0	0	0	69.0892
27	26	2	0	0	2	1	1	4	9.78261	0	1	0	64.3054
22	26	9	1	0	3	3	1	6	8.27586	1	0	0	63.1095
26	26	3	0	0	3	1	1	4	8.13008	0	1	0	67.1573
23	26	6	0	0	3	1	4	9	8.95522	1	0	0	70.5612
77	26	1	0	0	2	1	1	5	21.978	0	1	0	66.6973
1	26	5	0	0	2	1	7	4	21.978	0	0	0	66.6973
10	26	8	1	0	3	2	6	7	7.29167	1	0	1	65.9614
26	26	3	0	0	3	2	0	6	15.1899	1	0	0	69.3652
72	26	11	0	0	2	1	3	1	9.375	0	0	0	68.4453
6	26	6	1	0	3	1	2	5	16.1765	1	0	0	70.5612
3	26	10	1	0	3	2	2	9	20	1	0	0	71.3891
21	26	5	1	0	2	3	1	1	14.4737	0	0	0	70.2852
2	26	1	0	0	3	1	1	4	18.9655	1	0	0	66.9733
92	26	1	0	0	2	2	5	2	13.4328	0	0	0	68.5373
39	26	8	0	0	3	2	2	4	13.4328	1	0	0	68.5373
8	26	1	0	0	2	1	1	2	7.93651	0	1	0	68.5373
24	26	6	1	0	3	1	2	6	18.3673	1	0	0	67.7093
70	26	6	0	0	2	1	2	2	5	0	0	0	65.5934
38	26	2	0	0	2	1	1	3	10.9375	0	1	0	69.0892
28	26	3	1	0	2	1	1	2	3.50877	0	1	0	68.8132
54	26	10	1	1	3	3	3	5	7.89474	1	0	0	69.5492
2	26	2	0	0	2	1	2	4	5.98291	0	1	0	64.0294
4	26	5	1	0	3	1	3	7	9.61538	1	0	0	69.0892
0	26	2	1	2	2	1	2	3	17.1875	0	0	0	67.9853
1	26	3	0	0	3	2	3	5	17.1875	1	0	0	67.9853
81	26	3	0	0	2	1	1	2	15.0943	0	1	0	69.6412
66	26	5	0	1	2	1	1	5	19.5876	0	0	0	67.2493
11	26	8	1	0	2	2	1	1	15.3226	0	0	0	67.9853
41	26	3	1	0	2	2	4	3	14.7059	0	0	0	69.0892
67	26	10	0	0	2	1	2	1	8.10811	0	0	0	66.8813
38	26	3	0	0	3	1	2	5	12.3711	1	0	0	66.6973
1	26	5	0	0	3	2	3	6	9.09091	1	0	0	69.8252
43	26	1	0	0	2	1	1	4	6.87023	0	1	0	66.7893
2	26	5	0	0	2	1	4	1	13.3333	0	0	0	68.1693
0	26	8	0	0	3	1	3	5	13.3333	1	0	0	68.1693
11	26	10	0	0	2	2	5	2	6.93069	0	0	0	68.1693
0	26	3	0	2	3	1	3	5	6.93069	1	0	0	68.1693
3	26	5	0	0	3	1	4	4	7.69231	1	0	0	69.0892
13	26	3	0	0	3	1	2	4	10.1266	1	0	0	64.7654
2	26	2	0	0	2	1	1	2	23.8095	0	1	0	71.0212
53	26	3	1	0	3	1	4	1	25.9259	1	0	0	72.6771
49	26	3	0	1	2	2	2	6	28.2609	0	0	0	70.5612
20	26	10	1	0	2	2	1	6	11.7647	0	0	0	68.4453
22	26	5	0	0	3	2	1	5	11.7647	1	0	0	68.4453
2	26	4	1	0	3	1	1	4	7.33945	1	0	0	67.2493
0	26	2	0	0	2	1	1	3	15.3846	0	1	0	71.1132
5	26	6	0	0	3	2	0	4	4.37956	1	0	0	64.9494
9	26	2	0	0	2	1	1	3	14	0	0	0	65.6854
31	26	9	2	0	3	1	3	4	11.6667	1	0	0	64.3054
23	26	4	0	0	3	1	1	4	16.6667	1	0	0	66.6053
1	26	4	0	0	3	1	2	6	18.9655	1	0	0	65.5934
9	26	6	0	0	3	1	3	6	21.1538	1	0	0	67.5253
77	26	10	3	0	2	1	2	1	13.7931	0	0	0	65.3174
6	26	5	0	0	3	2	1	5	13.7931	1	0	0	65.3174
9	26	6	1	0	3	1	3	5	23.0769	1	0	0	68.6293
7	26	4	0	0	3	1	2	8	14.2857	1	0	0	65.5014
29	26	12	2	0	3	1	2	1	10.1852	1	0	0	65.7774
24	26	2	0	0	3	1	3	5	23.2143	1	0	0	69.0892
6	26	3	1	0	3	1	3	4	26.4151	1	0	0	71.2971
21	26	9	0	0	2	2	5	3	17.0455	0	0	0	68.2613
65	26	9	0	0	2	2	5	3	17.0455	0	0	0	68.2613
44	26	2	0	0	3	1	1	4	25	1	0	0	71.6651
19	26	5	0	0	3	1	2	4	10.7692	1	0	0	68.3533
43	26	2	1	0	2	1	1	2	18.5185	0	1	1	70.1012
39	26	2	1	0	2	1	1	2	18.5185	0	1	0	70.1012
26	26	4	0	0	2	1	1	2	19.6429	0	1	0	70.7452
31	26	1	0	0	2	1	1	3	24.2424	0	1	0	68.9052
7	26	1	0	0	2	0	2	4	17.0732	0	1	0	65.6854
54	26	4	0	0	3	2	0	4	10.2362	1	0	0	65.6854
46	26	7	0	0	3	1	2	5	11.0092	1	0	0	65.6854
56	26	7	0	0	3	1	2	5	12.069	1	0	0	71.2971
27	26	3	1	0	3	1	2	4	15.2778	1	0	0	64.3974
65	26	2	0	0	3	2	1	5	20	1	0	0	71.0212
6	26	5	0	0	3	2	1	5	8.47458	1	0	0	70.3772
2	26	3	2	0	3	2	1	5	8.47458	1	0	0	70.3772
3	26	3	0	0	3	1	2	5	7.47664	1	0	0	65.6854
10	26	3	1	0	2	2	3	2	18.3333	0	0	0	67.2493
1	26	5	0	0	3	1	5	4	28	1	0	0	70.0092
51	26	5	1	0	3	1	2	5	8.54701	1	0	0	66.4213
45	26	3	1	1	2	1	1	2	17.7419	0	0	0	68.9052
28	26	3	0	0	2	1	1	2	18.3099	0	1	0	67.5253
8	26	2	0	0	2	1	1	2	8.18182	0	1	0	67.4333
24	26	4	0	0	2	1	1	4	18.6441	0	1	0	69.0892
1	26	3	0	1	5	2	1	3	12.6667	0	0	0	57.5897
13	27	8	1	0	5	1	3	4	7.36196	0	0	0	60.0736
57	27	7	1	1	5	2	2	2	10.7143	0	0	0	60.4416
44	27	8	0	0	5	2	2	3	10.7143	1	0	0	60.4416
41	27	4	0	0	2	3	2	3	23.5294	0	0	0	64.6734
0	27	2	0	0	2	2	0	4	25.4237	0	1	0	68.2613
20	27	12	0	0	3	1	3	5	11.4754	1	0	0	72.3091
32	27	12	0	0	3	1	3	5	11.4754	1	0	0	72.3091
63	27	7	0	0	3	1	3	5	11.4754	1	0	0	72.3091
3	27	4	0	0	2	0	2	3	15.3846	0	1	0	74.425
62	27	4	0	0	2	1	2	2	7.74648	0	1	0	70.4692
32	27	2	0	0	2	1	1	3	14.4737	0	1	0	72.5851
1	27	13	0	0	3	2	1	4	14.4737	1	0	0	72.5851
3	27	9	1	1	3	1	4	5	19.403	1	0	0	73.4131
21	27	10	0	0	3	2	1	4	5.67376	1	0	0	70.5612
40	27	2	0	0	2	0	2	3	18.6667	0	1	0	72.7691
71	27	2	0	0	2	2	3	1	18.6667	0	0	0	72.7691
41	27	1	0	0	2	2	5	2	21.7391	0	0	0	72.6771
28	27	2	0	0	3	1	3	5	17.8571	1	0	0	71.6651
11	27	11	1	0	2	1	2	5	8.51064	1	0	0	68.5373
65	27	12	1	1	3	1	2	4	8.51064	1	0	0	68.5373
40	27	12	1	1	3	1	2	4	8.51064	1	0	0	68.5373
35	27	10	0	0	3	1	4	7	16.3934	1	0	0	71.4811
16	27	3	0	0	2	2	2	2	23.75	0	0	0	74.701
32	27	1	0	0	3	1	1	5	23.75	1	0	0	74.701
51	27	3	0	0	2	2	6	3	15.625	0	0	0	76.3569
42	27	1	0	0	2	1	1	2	16.6667	0	1	0	72.5851
1	27	4	0	0	3	1	3	4	12.1622	1	0	0	75.069
61	27	6	0	0	3	2	2	3	16.9811	1	0	0	76.081
5	27	5	0	0	3	1	1	3	16.9811	1	0	0	76.081
27	27	3	0	0	2	1	2	0	18.9189	0	0	0	74.241
39	27	8	0	0	3	1	2	0	10.2804	0	0	0	72.7691
38	27	2	1	1	3	1	3	0	18.6667	1	0	0	72.7691
2	27	6	0	0	2	2	1	0	8.47458	0	0	0	67.1573
0	27	1	0	0	2	1	1	0	11.5044	0	1	0	65.4094
39	27	7	0	0	2	1	3	0	17.9245	0	0	0	62.3735
62	27	8	1	0	3	2	1	0	7.63889	0	0	0	63.3855
10	27	4	0	0	3	3	0	0	6.87023	1	0	0	66.7893
12	27	7	1	0	2	2	2	0	4.91803	0	0	0	68.0773
1	27	5	0	0	2	1	2	0	7.33945	0	0	0	67.2493
78	27	6	1	0	2	2	1	0	10.1852	0	0	0	65.7774
0	27	7	0	0	2	2	1	0	10.1852	0	0	0	65.7774
0	27	5	0	1	2	1	2	0	8.57143	0	0	0	67.8933
79	27	4	0	0	3	2	2	0	25	1	0	0	71.6651
74	27	7	0	2	2	1	2	0	11.7117	0	0	0	66.6973
56	27	7	0	2	2	1	2	0	11.7117	0	0	0	66.6973
23	27	8	0	0	3	1	3	4	15.873	1	0	0	75.989
7	27	3	1	0	3	1	1	2	11.8644	1	0	0	71.7571
25	27	5	0	0	3	2	1	5	23.7288	1	0	0	75.161
1	27	2	0	0	2	1	1	4	18.75	0	1	0	74.241
53	27	9	1	0	3	2	4	5	13.2075	1	0	0	72.6771
40	27	1	0	0	2	1	1	2	12.8205	0	0	0	70.6532
1	27	5	2	0	2	2	1	4	10.3448	0	0	0	69.1812
2	27	5	0	0	2	2	7	2	10.3093	0	0	0	66.2374
44	27	8	0	0	2	2	2	2	6.20155	1	0	0	65.6854
1	27	2	0	0	2	1	6	7	17.8082	0	0	0	67.8013
3	27	2	0	0	2	2	0	4	9.83607	0	0	0	67.7093
32	27	4	0	0	2	1	2	2	10.4478	0	0	0	67.3413
35	27	6	0	0	3	1	5	7	10.4478	1	0	0	67.3413
32	27	6	0	0	3	1	5	7	10.4478	1	0	0	67.3413
39	27	11	1	0	5	1	2	3	10.8844	0	0	0	65.4094
49	27	8	0	0	3	1	3	4	9.78261	1	0	0	64.3054
53	27	4	0	0	2	1	1	3	6.15385	0	1	0	61.6375
2	27	14	0	0	2	2	3	1	8.27586	0	0	0	63.1095
49	27	5	0	0	2	2	3	9	14.8148	0	0	0	69.6412
61	27	7	1	0	2	1	1	2	21.978	0	0	0	66.6973
6	27	5	0	0	2	2	7	2	7.29167	0	0	0	65.9614
4	27	1	0	0	2	1	1	3	17.0213	0	1	0	71.6651
85	27	8	1	0	3	2	2	9	15.1899	1	0	0	69.3652
45	27	4	0	0	2	1	2	4	9.25926	0	1	0	63.4775
3	27	4	0	0	2	1	2	4	9.25926	0	1	0	63.4775
48	27	1	0	0	2	1	1	3	16.6667	0	1	0	65.9614
23	27	2	0	0	2	1	1	3	18.9655	0	1	0	66.9733
0	27	7	1	0	3	2	2	4	13.4328	1	0	0	68.5373
12	27	4	1	0	3	1	1	4	18.3673	1	0	0	67.7093
13	27	5	0	0	3	2	0	5	10.9375	1	0	0	69.0892
1	27	11	2	0	3	1	3	6	16.2162	1	0	0	68.4453
0	27	2	0	0	2	1	5	5	16.0714	1	0	0	68.3533
15	27	7	1	0	3	1	3	7	14.9254	1	0	0	68.0773
24	27	8	1	0	3	2	3	5	17.1875	1	0	0	67.9853
58	27	1	0	1	2	2	1	5	15.2174	0	0	0	68.3533
10	27	2	0	0	3	2	1	4	15.2174	1	0	0	68.3533
2	27	6	1	0	3	2	1	5	13.4021	1	0	0	66.1454
7	27	6	0	0	3	2	1	5	13.4021	1	0	0	66.1454
16	27	3	1	0	2	3	3	3	15.0943	0	0	0	69.6412
0	27	3	1	0	2	1	2	6	16	0	0	0	67.6173
1	27	9	1	0	3	1	2	5	16.129	1	0	0	64.0294
28	27	12	0	0	3	2	3	5	12.1951	1	0	0	69.0892
67	27	6	0	0	2	1	2	7	19.5876	0	0	0	67.2493
0	27	5	2	0	3	2	0	3	15.3226	1	0	0	67.9853
39	27	4	0	0	3	1	1	3	11.4754	1	0	0	69.0892
35	27	3	0	0	3	2	2	4	4.08163	1	0	0	69.8252
85	27	5	1	0	2	1	2	1	8.10811	0	0	0	66.8813
90	27	7	0	0	3	2	2	4	14.1026	1	0	0	69.8252
31	27	5	2	0	2	2	1	1	13.6364	0	0	1	71.1132
64	27	5	0	0	2	1	1	4	12.3711	0	0	0	66.6973
69	27	6	1	0	2	1	2	4	11.0236	0	1	0	66.9733
32	27	9	2	0	3	1	3	5	16.9492	1	0	0	70.0092
56	27	3	0	0	3	1	1	5	16.9492	1	0	0	70.0092
22	27	1	0	0	2	1	1	3	17.7215	0	1	0	66.8813
38	27	10	0	0	2	2	5	2	6.93069	0	0	0	68.1693
0	27	2	0	0	2	1	1	3	7.69231	0	1	0	69.0892
0	27	8	0	0	3	1	2	4	10.1266	1	0	0	64.7654
65	27	5	0	0	3	1	1	4	23.8095	1	0	0	71.0212
56	27	6	0	1	2	1	1	3	15.5844	0	0	0	67.2493
19	27	3	1	0	3	1	1	4	15.5844	1	0	0	67.2493
1	27	4	1	0	2	1	1	4	12	0	1	0	66.7893
37	27	2	0	0	2	1	1	2	28.2609	0	1	0	70.5612
49	27	4	1	0	3	1	1	4	7.33945	1	0	1	67.2493
35	27	3	0	0	3	1	3	4	21.5686	1	0	0	68.7213
2	27	7	0	0	2	2	1	3	4.37956	0	0	0	64.9494
24	27	13	0	0	3	2	1	6	4.37956	1	0	0	64.9494
2	27	9	3	0	3	2	1	7	4.37956	1	0	0	64.9494
25	27	8	0	1	3	2	1	4	8.33333	1	0	0	64.9494
1	27	3	1	0	3	1	1	4	11.4286	1	0	0	67.2493
3	27	7	0	0	3	2	1	6	14	1	0	0	65.6854
0	27	9	2	0	3	1	3	4	11.6667	1	0	1	64.3054
38	27	9	2	0	3	1	3	4	11.6667	1	0	1	64.3054
9	27	6	0	0	3	1	3	5	16.6667	1	0	0	66.6053
35	27	3	0	1	3	2	4	1	16.6667	1	0	0	66.9733
64	27	3	0	0	2	0	2	4	8.98876	0	1	0	63.2015
76	27	4	0	0	2	1	1	3	8.98876	0	0	0	63.2015
9	27	10	0	0	2	1	2	4	11.1111	0	0	0	62.9255
24	27	5	0	0	2	0	2	3	21.1538	0	1	0	67.5253
71	27	5	0	0	3	1	3	6	21.1538	1	0	0	67.5253
18	27	1	0	0	2	0	2	3	12.9032	0	1	0	66.7893
22	27	6	0	0	3	1	3	6	18	1	0	0	70.1932
19	27	2	0	1	3	1	1	2	14.2857	1	0	0	70.2852
38	27	4	0	0	3	1	2	8	14.2857	1	0	0	65.5014
39	27	6	1	1	3	1	3	5	23.2143	1	0	0	69.0892
35	27	1	0	0	2	1	1	3	19.3548	0	1	0	71.2052
29	27	2	0	0	3	1	1	3	20	0	1	0	70.3772
51	27	5	0	0	2	1	1	3	17.0455	0	0	0	68.2613
1	27	5	0	0	3	1	4	5	8.57143	1	0	0	67.8933
10	27	2	0	0	2	1	1	3	20.8333	0	1	0	70.7452
27	27	8	1	0	3	1	1	6	11.1111	1	0	0	70.4692
31	27	9	0	2	2	2	1	1	8.77193	0	0	0	66.6973
7	27	3	0	0	3	2	0	5	18.5185	1	0	0	70.1012
33	27	5	1	0	3	1	4	4	14.4737	1	0	0	71.0212
31	27	1	0	0	2	1	1	3	19.6429	0	0	0	70.7452
28	27	2	0	0	2	1	1	4	17.0732	0	0	0	65.6854
2	27	1	0	0	2	1	1	1	28.8889	0	0	0	68.8132
8	27	5	1	1	3	1	2	5	12.5	1	0	0	71.2971
56	27	5	2	0	3	1	1	4	12.5	1	0	0	71.2971
38	27	1	0	1	2	1	1	3	8.77193	0	1	0	68.6293
31	27	9	1	0	3	1	5	4	8.77193	1	0	0	68.6293
32	27	4	0	0	3	2	1	4	14.8148	1	0	0	69.6412
23	27	9	0	0	3	2	1	4	14.8148	1	0	0	69.6412
3	27	2	0	0	2	1	2	4	14.4928	1	0	0	70.1012
2	27	11	0	1	3	1	1	5	9.40171	0	0	0	67.4333
2	27	7	0	0	3	2	1	5	9.40171	1	0	0	67.4333
60	27	7	0	0	3	1	2	5	12.069	1	0	0	71.2971
41	27	8	0	0	3	1	1	5	12.069	1	0	0	71.2971
28	27	11	1	0	3	2	3	5	10.1449	1	0	0	70.6532
9	27	2	0	0	2	1	1	3	15.2778	0	1	0	64.3974
37	27	1	0	0	2	1	2	5	15.2778	0	0	0	64.3974
2	27	6	1	0	3	2	2	5	17.8082	1	0	0	69.1812
1	27	5	1	1	3	2	0	5	17.8571	1	0	0	68.4453
30	27	9	0	0	3	1	2	4	16.6667	1	0	0	65.9614
15	27	3	0	0	3	1	2	4	16.6667	1	0	0	65.9614
3	27	1	0	0	2	1	1	3	7.47664	0	1	0	65.6854
36	27	7	0	0	2	1	2	1	7.47664	0	0	0	65.6854
16	27	4	1	2	2	1	3	4	17.0213	0	0	0	66.3293
64	27	3	0	1	3	1	2	4	31.25	1	0	0	70.5612
36	27	4	1	1	3	2	1	4	20	1	0	0	71.7571
0	27	7	0	0	3	1	2	5	18.3099	1	0	0	67.5253
55	27	7	0	0	3	1	2	5	18.3099	1	0	0	67.5253
11	27	4	2	0	3	1	1	4	18.6441	1	0	0	69.0892
6	27	9	1	0	5	1	2	3	12.6667	0	0	0	57.5897
30	28	9	0	0	5	2	0	3	12.4183	1	0	0	59.8896
55	28	13	1	0	2	2	1	3	7.36196	0	0	0	60.0736
68	28	19	0	0	5	2	2	3	7.36196	0	0	0	60.0736
26	28	10	1	0	5	2	2	3	7.36196	0	0	0	60.0736
55	28	11	1	0	5	2	2	3	7.36196	0	0	0	60.0736
44	28	5	0	0	5	2	1	4	10.7143	1	0	0	60.4416
42	28	1	0	0	2	1	1	2	16.6667	0	1	0	69.6412
19	28	1	0	0	2	1	1	2	9.40171	0	1	0	66.7893
37	28	2	0	0	3	2	0	4	4.83871	1	0	0	74.517
43	28	2	0	0	2	1	1	3	16.4706	0	0	0	70.6532
27	28	4	1	0	2	1	1	3	16.4706	0	0	0	70.6532
37	28	5	0	1	2	2	1	4	16.4706	0	0	0	70.6532
36	28	11	4	0	3	2	0	4	25	1	0	0	74.609
43	28	3	0	0	3	2	4	5	15.1899	1	0	0	74.701
11	28	10	0	0	3	2	1	2	12.931	1	0	0	71.9411
1	28	7	0	0	3	1	2	6	18.6667	1	0	0	72.7691
14	28	11	2	0	3	1	5	6	13.8889	1	0	0	72.4931
39	28	10	0	0	3	1	4	7	16.3934	1	0	0	71.4811
33	28	4	0	1	2	1	2	3	27.5862	0	0	0	74.701
9	28	3	2	0	3	2	2	3	27.5862	1	0	0	74.701
51	28	6	0	0	3	2	2	3	27.5862	1	0	0	74.701
85	28	7	0	0	3	1	2	5	8.33333	1	0	0	71.9411
90	28	5	1	0	2	3	3	3	23.75	0	0	0	74.701
53	28	5	1	0	2	2	1	4	16.6667	1	0	0	72.5851
56	28	3	0	0	2	1	3	5	9.375	0	0	0	72.1251
38	28	11	0	1	2	1	3	5	9.375	1	0	0	72.1251
16	28	9	1	0	2	3	3	1	13.1868	0	0	0	76.7249
0	28	11	1	0	3	3	1	4	13.1868	1	0	0	76.7249
3	28	1	0	0	2	1	1	3	16.9811	0	1	0	76.081
17	28	4	0	0	3	1	3	0	15.1899	1	0	0	76.081
4	28	8	0	1	2	2	1	0	9.27835	0	0	0	70.1012
16	28	5	0	0	2	2	1	0	9.27835	0	0	0	70.1012
49	28	17	2	0	2	2	1	0	8.47458	0	0	0	67.1573
27	28	13	0	0	2	2	2	0	11.5044	0	0	0	65.4094
73	28	3	0	0	2	2	3	1	15.873	0	0	0	75.989
36	28	7	0	0	2	1	2	0	12.3967	0	0	0	65.9614
1	28	7	0	0	3	3	0	0	15.3226	1	0	0	67.9853
26	28	2	0	0	3	2	4	0	14.7059	1	0	0	69.0892
28	28	7	1	0	3	1	3	4	15.873	1	0	0	75.989
36	28	8	1	0	2	2	1	0	11.6667	0	0	0	64.3054
52	28	14	1	0	3	1	2	0	10.7692	0	0	0	62.7415
2	28	5	2	0	2	2	1	0	13.2231	0	0	0	67.3413
47	28	5	0	2	3	2	3	5	35.0877	1	0	0	73.6891
7	28	3	1	0	3	2	3	5	35.0877	1	0	0	73.6891
15	28	2	0	1	3	1	4	4	18.75	1	0	0	74.241
1	28	8	1	1	3	1	4	4	18.75	1	0	0	74.241
21	28	5	0	0	3	1	4	4	18.75	1	0	0	74.241
2	28	7	0	0	3	1	2	5	10.2804	1	0	0	72.7691
21	28	2	0	0	3	0	2	2	12.8205	1	0	0	70.6532
6	28	10	1	0	3	2	2	5	13.2075	1	0	0	71.2052
42	28	9	0	0	3	1	2	5	20.339	1	0	0	69.0892
13	28	9	1	0	3	2	2	5	17.6471	1	0	0	68.9052
36	28	6	0	0	3	3	2	7	15.8537	1	0	0	69.4572
34	28	2	0	0	2	2	1	4	6.45161	0	0	0	65.0414
7	28	7	1	0	3	1	2	8	11.5044	1	0	0	65.4094
38	28	1	0	1	2	1	1	2	21.4286	0	1	0	69.4572
4	28	8	0	0	3	2	1	2	6.20155	1	0	0	65.6854
87	28	2	0	0	2	1	1	7	9.83607	0	1	0	67.7093
0	28	2	0	0	3	1	1	5	9.83607	1	0	0	67.7093
57	28	3	0	0	5	1	2	3	10.8844	0	0	0	65.4094
56	28	14	1	0	2	1	2	3	11.3772	0	0	0	61.5455
25	28	12	0	0	5	2	2	3	10.274	0	0	0	62.2815
70	28	5	1	0	5	2	3	4	10.274	1	0	0	62.2815
0	28	3	1	1	3	1	3	7	20	1	0	0	70.8372
78	28	2	2	0	2	1	1	4	14.8148	0	1	1	69.6412
37	28	6	0	0	3	1	4	9	8.95522	1	0	0	70.5612
45	28	2	0	0	2	1	1	5	21.978	0	1	0	66.6973
16	28	6	0	0	3	1	3	8	22.0588	1	0	0	70.1932
12	28	5	1	1	3	1	3	8	24	1	0	0	72.1251
89	28	6	4	0	2	3	3	2	14.4737	0	0	0	70.2852
8	28	7	1	0	3	1	7	7	6.17284	1	0	0	64.5814
62	28	5	0	0	3	2	2	5	19.2982	1	0	0	68.4453
10	28	5	3	0	2	1	1	3	13.4328	0	1	1	68.5373
10	28	1	0	1	2	1	1	3	5	0	1	0	65.5934
49	28	7	2	0	2	1	2	2	5	0	0	1	65.5934
49	28	6	1	1	3	2	2	5	12.3967	1	0	0	65.9614
71	28	1	0	0	2	2	2	2	24.2424	0	0	0	69.4572
48	28	7	1	0	3	2	2	2	18.6441	1	0	0	70.3772
2	28	5	1	0	3	1	2	5	19.5876	1	0	0	67.2493
1	28	4	0	0	3	2	2	4	26	1	0	0	70.4692
28	28	1	0	0	2	1	1	3	4.08163	0	1	0	69.8252
28	28	2	0	0	2	3	2	3	4.08163	0	0	0	69.8252
70	28	4	1	0	2	1	1	3	13.0435	0	0	0	67.2493
15	28	4	1	0	2	1	1	3	8.10811	0	1	0	66.8813
54	28	6	0	0	3	1	2	5	12.3711	1	0	0	66.6973
61	28	3	0	1	2	1	2	4	23.5294	0	0	0	69.4572
2	28	2	0	0	2	1	1	3	13.3333	0	1	0	68.1693
1	28	3	0	0	2	1	1	3	13.3333	0	1	0	68.1693
1	28	8	0	0	3	1	3	5	6.93069	1	0	0	68.1693
79	28	8	2	0	2	1	2	3	10.1266	0	0	0	64.7654
59	28	4	0	1	2	1	3	3	10.1266	0	0	0	64.7654
2	28	3	0	0	3	1	2	4	10.1266	1	0	0	64.7654
29	28	3	1	1	2	1	1	2	23.8095	0	1	0	71.0212
15	28	5	0	1	3	1	4	5	25.9259	1	0	0	72.6771
0	28	3	1	0	2	1	1	3	12.7273	0	1	0	72.0331
31	28	2	0	0	2	1	1	2	28.2609	0	1	0	70.5612
14	28	9	0	0	3	2	4	5	20.8333	1	0	0	69.9172
26	28	3	0	0	3	1	1	3	17.8082	0	1	0	69.4572
33	28	4	0	2	2	2	2	7	17.8082	0	0	0	69.4572
1	28	6	0	0	3	2	1	5	17.8082	1	0	0	69.4572
18	28	5	0	0	3	2	1	5	17.8082	1	0	0	69.4572
1	28	1	0	1	2	3	1	3	21.1268	0	0	0	71.6651
34	28	14	2	0	3	2	1	4	21.1268	1	0	0	71.6651
15	28	3	0	0	3	2	1	4	8.33333	1	0	0	64.9494
8	28	8	0	1	3	2	1	4	8.33333	1	0	0	64.9494
26	28	5	0	0	3	1	1	4	14	1	0	0	65.6854
8	28	4	0	0	3	1	3	5	16.6667	1	0	0	66.6053
45	28	2	0	0	2	1	1	3	18.4615	0	1	0	67.3413
14	28	7	2	0	3	2	4	5	16.6667	1	0	0	66.9733
26	28	1	0	1	2	1	1	3	24.4898	0	1	0	67.2493
11	28	10	0	0	2	1	2	4	11.1111	0	0	0	62.9255
11	28	12	0	0	3	1	2	5	11.1111	1	0	0	62.9255
5	28	1	0	0	2	2	1	1	21.1538	0	0	0	67.5253
0	28	8	1	0	3	1	2	5	12.9032	1	0	0	66.7893
5	28	5	0	0	3	1	6	5	18.0556	1	0	0	64.3054
2	28	3	0	0	3	1	6	5	18.0556	1	0	0	64.3054
2	28	13	0	1	2	1	2	1	13.7931	0	0	0	65.3174
43	28	1	0	0	2	1	1	3	23.0769	0	1	0	68.6293
42	28	4	1	0	2	2	2	6	28.3333	0	0	0	68.8132
6	28	4	0	0	2	1	2	5	14.2857	1	0	0	65.5014
1	28	4	0	0	3	1	2	5	10.1852	1	0	0	65.7774
1	28	7	1	0	3	1	2	5	10.1852	1	0	0	65.7774
73	28	3	1	0	3	1	2	5	10.1852	1	0	0	65.7774
30	28	6	1	1	3	1	3	5	23.2143	1	0	0	69.0892
3	28	3	0	1	3	1	4	1	18.6441	1	0	0	72.1251
58	28	7	0	1	3	1	2	5	20	1	0	0	70.3772
10	28	7	1	1	3	2	5	4	17.0455	1	0	0	68.2613
2	28	1	0	0	2	1	1	4	8.77193	0	1	0	66.6973
2	28	4	0	0	3	2	0	5	18.5185	1	0	0	70.1012
5	28	7	0	1	3	1	2	4	11.2676	1	0	0	69.5492
64	28	4	0	1	3	1	1	4	14.6067	0	1	0	66.6053
43	28	3	0	1	3	2	2	5	14.6067	1	0	0	66.6053
16	28	8	1	0	3	2	1	6	9.40171	1	0	0	67.4333
27	28	2	0	0	3	2	3	1	10.1449	1	0	0	70.6532
2	28	11	1	0	3	2	3	5	10.1449	1	0	0	70.6532
55	28	4	1	0	3	2	3	5	10.1449	1	0	0	70.6532
30	28	4	1	0	3	1	1	4	10.1449	1	0	0	70.6532
21	28	6	1	0	3	1	1	4	12.2642	1	0	0	65.3174
3	28	7	2	0	3	2	1	5	20	1	0	0	71.0212
70	28	3	0	0	3	2	0	4	8.47458	1	0	0	70.3772
2	28	1	0	0	2	1	1	4	16.9811	0	1	0	70.5612
56	28	6	1	0	3	2	2	5	16.9811	1	0	0	70.5612
43	28	6	0	0	3	1	2	4	16.6667	1	0	0	65.9614
14	28	9	0	0	3	1	2	4	16.6667	1	0	0	65.9614
3	28	5	1	0	3	1	1	2	14.2857	1	0	0	69.4572
53	28	8	1	0	2	1	1	3	17.0213	0	0	0	66.3293
0	28	2	0	1	3	1	3	1	17.7419	1	0	0	68.9052
34	28	8	2	0	3	1	3	5	17.7419	1	0	0	68.9052
2	28	3	1	2	3	1	1	2	31.25	0	1	0	70.5612
28	28	5	1	1	3	1	2	4	31.25	1	0	0	70.5612
52	28	2	0	0	2	1	1	3	18.3099	0	0	0	67.5253
18	28	4	1	2	2	1	2	3	16.4179	0	0	0	67.0653
62	28	14	2	0	3	1	2	5	16.4179	1	0	0	67.0653
56	28	7	0	0	3	1	2	1	8.18182	0	0	0	67.4333
21	28	9	0	0	3	1	3	4	18.6441	1	0	0	69.0892
25	28	3	0	0	3	1	3	4	18.6441	1	0	0	69.0892
42	28	2	0	0	2	1	1	3	18.0328	0	1	0	65.9614
30	28	6	2	0	3	2	0	4	18.0328	1	0	0	65.9614
47	29	13	0	1	5	1	2	3	12.4183	0	0	0	59.8896
37	29	8	1	0	5	1	3	4	7.36196	0	0	0	60.0736
23	29	11	0	0	5	2	2	2	10.7143	0	0	0	60.4416
22	29	2	0	0	2	1	1	2	8.33333	0	1	0	67.8933
27	29	7	0	0	3	1	3	5	11.4754	1	0	0	72.3091
73	29	7	0	0	2	4	1	3	4.83871	0	0	0	74.517
3	29	4	0	0	2	0	2	2	16.4706	0	1	0	70.6532
56	29	4	0	0	2	0	2	2	16.4706	0	1	0	70.6532
58	29	2	0	1	2	1	1	3	16.4706	0	0	0	70.6532
13	29	9	0	0	3	2	1	4	16.4706	1	0	0	70.6532
18	29	4	0	0	2	2	4	2	18.3673	0	0	0	72.8611
7	29	1	0	0	2	0	2	3	15.3846	0	1	0	74.425
43	29	3	0	0	2	1	1	2	15.1515	0	0	0	71.2052
31	29	1	0	0	2	1	1	3	22.0339	0	1	0	73.873
17	29	3	1	0	2	2	2	1	15.1899	0	0	0	74.701
30	29	8	0	0	2	1	2	4	12.931	0	0	0	71.9411
17	29	10	0	0	3	2	1	2	12.931	1	0	0	71.9411
14	29	6	0	0	3	2	1	4	5.67376	1	0	0	70.5612
5	29	3	0	0	2	0	2	3	18.6667	0	1	0	72.7691
1	29	7	0	0	3	1	2	6	18.6667	1	0	0	72.7691
24	29	3	0	0	2	2	7	2	13.8889	0	0	0	72.4931
3	29	5	1	1	3	2	2	6	17.6471	1	0	0	72.6771
11	29	2	0	0	3	1	3	3	17.9487	1	0	0	69.5492
25	29	6	1	0	3	2	2	7	18.75	1	0	0	74.241
28	29	8	2	0	3	2	2	7	18.75	1	0	0	74.241
40	29	18	2	0	3	1	2	5	3.7037	1	0	0	72.2171
3	29	8	1	0	3	1	2	6	3.7037	1	0	0	72.2171
41	29	6	0	0	3	1	2	5	8.33333	1	0	0	71.9411
82	29	2	0	0	2	2	6	3	15.625	0	0	0	76.3569
0	29	11	0	0	2	1	3	5	9.375	0	0	0	72.1251
38	29	3	1	0	2	3	1	2	12.2807	0	0	0	75.345
39	29	4	1	0	3	1	2	5	13.7615	1	0	0	74.057
9	29	1	0	1	2	1	1	3	9.09091	0	1	0	77.7369
40	29	2	0	0	3	1	3	0	18.3673	1	0	0	72.8611
58	29	2	0	0	3	0	4	0	13.7931	1	0	0	72.4931
29	29	6	0	0	3	1	2	0	10.2804	0	0	0	72.7691
38	29	8	0	1	2	2	1	0	9.27835	0	0	0	70.1012
64	29	8	0	1	2	2	1	0	9.27835	0	0	0	70.1012
31	29	1	0	0	2	1	1	0	6.45161	0	1	0	65.0414
28	29	7	0	0	2	1	2	0	12.3967	0	0	0	65.9614
1	29	5	0	1	2	3	0	0	7.29167	0	0	0	66.6053
45	29	7	0	1	2	1	3	0	4.91803	0	0	0	68.0773
39	29	7	1	0	2	1	3	0	4.91803	0	0	0	68.0773
2	29	5	0	0	3	2	1	0	7.33945	1	0	0	67.2493
48	29	14	1	0	2	1	2	0	10.7692	0	0	0	62.7415
1	29	1	0	0	3	1	3	0	26.4151	1	0	0	71.2971
54	29	6	1	1	2	1	2	0	12.2642	0	0	0	65.3174
72	29	8	1	0	3	2	3	5	9.25926	1	0	0	72.9531
1	29	3	0	0	3	2	1	4	16.6667	1	0	0	72.4011
22	29	3	1	0	3	1	1	2	11.8644	1	0	0	71.7571
5	29	5	0	2	3	2	3	5	35.0877	1	0	0	73.6891
12	29	5	0	0	3	2	1	5	23.7288	1	0	0	75.161
3	29	1	0	0	2	1	1	3	9.83607	0	1	0	76.173
28	29	3	0	0	2	1	1	3	10.2804	0	1	0	72.7691
64	29	7	0	0	3	1	2	5	10.2804	1	0	0	72.7691
50	29	3	0	0	3	1	1	4	13.2075	0	1	0	72.6771
6	29	7	1	0	3	2	4	5	13.2075	1	0	0	72.6771
31	29	6	1	0	2	1	1	2	12.8205	0	0	0	70.6532
41	29	5	1	1	2	1	2	3	12.8205	0	0	0	70.6532
81	29	5	1	1	2	1	2	3	12.8205	0	0	0	70.6532
60	29	6	1	1	3	0	3	3	12.8205	1	0	0	70.6532
31	29	7	0	0	3	1	3	4	9.27835	1	0	0	70.1012
15	29	2	0	0	2	2	3	3	13.5135	0	0	0	73.965
22	29	7	5	1	2	3	2	1	18.6667	0	0	0	72.7691
64	29	1	0	1	2	1	2	2	15.4762	0	1	0	66.6973
38	29	7	1	0	3	1	1	5	8.47458	1	0	0	67.1573
9	29	3	0	0	2	1	1	4	12.5	0	1	0	68.4453
62	29	4	1	0	2	2	6	7	18.6047	0	0	0	68.8132
38	29	5	2	0	3	1	7	3	10.3093	1	0	0	66.2374
98	29	5	0	0	3	1	7	3	10.3093	1	0	0	66.2374
45	29	10	0	0	2	2	2	1	6.20155	0	0	0	65.6854
12	29	3	0	0	3	1	1	4	10.8911	1	0	0	65.9614
40	29	5	0	0	3	1	1	3	13.9535	1	0	0	66.8813
18	29	3	0	0	3	1	1	3	13.9535	1	0	0	66.8813
52	29	16	0	1	5	1	3	4	11.3772	0	0	0	61.5455
3	29	16	0	1	5	1	3	4	11.3772	0	0	0	61.5455
5	29	5	0	0	2	2	1	1	8.27586	0	0	0	63.1095
8	29	11	0	0	2	2	3	1	8.27586	0	0	0	63.1095
26	29	1	0	0	2	2	1	4	10.7692	0	0	0	70.5612
82	29	10	0	0	2	2	2	1	8.13008	0	0	0	67.1573
34	29	4	0	0	2	2	2	3	11.6883	0	0	0	69.3652
29	29	2	1	0	2	1	2	1	22.0588	0	0	0	70.1932
29	29	3	0	0	2	1	2	2	15.1899	0	0	0	69.3652
21	29	2	0	0	3	2	1	6	17.4603	1	0	0	68.0773
53	29	3	0	0	3	1	7	7	6.17284	1	0	0	64.5814
7	29	7	1	0	3	1	2	4	9.25926	1	0	0	63.4775
22	29	1	0	0	2	0	2	4	12.6582	0	1	0	61.5455
21	29	3	1	0	2	1	2	4	18.3673	0	0	0	67.7093
1	29	6	0	0	2	1	2	2	5	0	0	0	65.5934
3	29	2	0	0	2	1	1	3	10.9375	0	1	0	69.0892
19	29	6	0	0	3	2	3	5	3.50877	1	0	0	68.8132
1	29	2	0	0	2	1	2	3	12.3967	0	1	0	65.9614
62	29	10	1	1	3	3	3	5	7.89474	1	0	1	69.5492
15	29	2	0	0	2	1	1	4	11.3636	0	0	0	64.1214
6	29	2	0	0	2	1	2	4	5.98291	0	1	0	64.0294
43	29	6	0	0	3	2	3	5	17.1875	1	0	0	67.9853
21	29	8	1	0	3	2	3	5	17.1875	1	0	0	67.9853
59	29	5	0	0	3	1	2	5	7.29167	1	0	0	66.6053
15	29	5	0	0	3	1	2	5	7.29167	1	0	0	66.6053
34	29	3	0	0	2	1	1	2	24.2424	0	1	0	69.4572
1	29	10	1	0	3	2	1	4	16	1	0	0	67.6173
2	29	9	2	0	3	1	2	4	9.65517	1	0	0	63.0175
1	29	6	0	1	3	2	2	5	15.942	1	0	0	68.0773
3	29	12	1	0	3	2	2	5	15.942	1	0	0	68.0773
36	29	10	0	0	3	3	0	4	15.3226	1	0	0	67.9853
4	29	4	0	0	3	2	2	4	4.08163	1	0	0	69.8252
15	29	3	0	0	2	1	4	5	20	0	0	0	69.0892
75	29	6	2	0	3	2	3	5	13.6364	1	0	1	71.1132
53	29	3	0	0	3	2	1	6	17.7215	1	0	0	66.8813
3	29	4	0	0	3	3	0	4	6.87023	1	0	0	66.7893
2	29	10	3	0	3	2	0	4	6.87023	1	0	0	66.7893
2	29	5	0	0	2	1	4	1	13.3333	0	0	0	68.1693
57	29	10	0	0	2	2	5	2	6.93069	0	0	0	68.1693
19	29	8	1	0	2	2	5	2	6.93069	0	0	0	68.1693
61	29	6	0	0	2	2	1	2	7.69231	0	0	0	69.0892
70	29	3	1	0	2	1	2	3	10.1266	0	0	0	64.7654
4	29	1	0	0	2	1	1	4	7.43802	0	1	0	64.5814
15	29	7	0	0	3	1	3	6	15.1515	1	0	0	68.3533
63	29	2	0	0	2	1	1	3	16.3934	0	1	0	70.3772
1	29	2	0	0	3	1	1	4	28.7879	1	0	0	72.1251
12	29	2	0	0	2	1	1	3	11.5385	0	1	0	69.5492
2	29	6	0	0	3	2	1	5	17.8082	1	0	0	69.4572
13	29	4	0	0	3	1	1	4	21.5686	1	0	0	68.7213
1	29	2	1	0	3	2	1	4	21.1268	1	0	0	71.6651
67	29	9	0	0	2	2	1	3	4.37956	0	0	0	64.9494
25	29	9	0	0	2	2	1	3	4.37956	0	0	0	64.9494
2	29	10	0	0	3	2	1	4	8.33333	1	0	0	64.9494
6	29	7	1	1	3	2	1	4	8.33333	1	0	1	64.9494
63	29	2	1	0	2	2	3	2	7.84314	0	0	0	67.3413
1	29	4	1	0	3	2	2	4	7.84314	1	0	0	67.3413
65	29	4	0	0	2	1	1	3	11.4286	0	1	0	67.2493
19	29	10	1	0	3	2	2	4	11.4286	1	0	0	67.2493
18	29	5	0	0	3	1	1	4	14	1	0	0	65.6854
30	29	1	0	0	2	1	1	4	11.0236	0	1	0	63.3855
6	29	3	0	1	2	1	1	4	11.0236	0	1	0	63.3855
10	29	5	0	0	2	3	4	2	16.6667	0	0	0	66.9733
1	29	2	0	0	3	1	2	5	6.66667	1	0	0	63.1095
53	29	3	0	0	2	1	1	3	11.3208	0	1	0	66.9733
17	29	5	1	0	2	2	3	3	11.3208	0	0	0	66.9733
23	29	5	1	0	3	1	3	4	8.98876	1	0	0	63.2015
1	29	6	0	0	2	1	2	6	11.1111	1	0	0	62.9255
2	29	4	0	0	2	1	1	3	10.7692	0	1	0	62.7415
51	29	6	1	0	3	2	1	5	10.7692	1	0	0	62.7415
79	29	2	1	0	2	2	1	1	21.1538	0	0	0	67.5253
41	29	3	1	0	3	1	2	5	12.9032	1	0	0	66.7893
19	29	2	0	0	3	1	1	3	18	0	1	0	70.1932
29	29	2	0	0	3	1	1	3	14.2857	0	1	0	70.2852
1	29	4	0	0	3	2	5	4	17.0455	1	0	0	68.2613
36	29	6	2	0	3	1	4	5	8.57143	1	0	0	67.8933
0	29	2	0	0	2	1	2	2	25	0	0	0	71.6651
33	29	1	0	0	3	2	2	4	25	1	0	0	71.6651
5	29	3	0	0	3	2	0	4	18	1	0	0	71.0212
70	29	11	1	0	3	1	2	4	7.5188	1	0	0	67.2493
6	29	1	0	0	2	1	2	4	14.4737	0	0	0	71.0212
28	29	5	1	0	3	2	1	5	19.6429	1	0	0	70.7452
47	29	1	0	2	2	1	1	3	24.2424	0	1	0	68.9052
34	29	6	0	0	3	1	2	4	24.2424	1	0	0	68.9052
13	29	4	0	0	3	2	0	4	10.2362	1	0	0	65.6854
3	29	2	0	0	3	1	1	3	28.8889	0	1	0	68.8132
83	29	2	1	0	2	1	1	3	28.8889	0	1	0	68.8132
19	29	4	0	0	3	1	2	5	12.5	1	0	0	71.2971
6	29	8	1	0	3	1	3	4	14.9254	1	0	0	71.3891
75	29	7	2	0	2	1	1	3	14.6067	0	0	0	66.6053
32	29	4	0	1	3	2	3	4	11.7117	1	0	0	66.6973
13	29	5	0	0	2	1	2	4	14.4928	0	0	0	70.1012
37	29	1	0	1	2	1	4	3	19.1176	0	0	0	69.6412
27	29	5	0	0	2	1	1	4	15.2778	0	0	0	64.3974
4	29	6	0	1	3	1	2	4	15.2778	1	0	0	64.3974
2	29	2	0	0	2	1	1	3	8.47458	0	1	0	70.3772
70	29	2	1	0	2	1	1	2	16.6667	0	0	0	65.9614
25	29	9	0	0	3	1	2	4	16.6667	1	0	0	65.9614
24	29	6	0	0	3	1	1	3	16.6667	1	0	0	65.9614
10	29	6	0	0	2	1	2	1	7.47664	0	0	0	65.6854
57	29	3	0	0	2	1	1	2	28	0	1	0	70.0092
24	29	4	1	0	3	1	1	2	14.2857	0	1	0	69.4572
40	29	5	1	0	3	1	2	5	8.54701	1	0	0	66.4213
27	29	3	0	1	3	1	3	5	17.7419	1	0	0	68.9052
32	29	6	1	0	3	2	1	4	8.18182	1	0	0	67.4333
4	29	1	0	0	2	1	1	4	18.6441	0	1	0	69.0892
39	29	4	3	0	3	1	3	4	17.1875	1	0	0	63.4775
52	29	13	0	0	5	2	1	3	9.92366	0	0	0	58.1417
22	30	13	0	0	5	2	1	4	12.4183	1	0	0	59.8896
28	30	13	0	0	5	2	2	2	10.7143	0	0	0	60.4416
6	30	4	1	0	3	2	0	5	23.5294	1	0	0	64.6734
62	30	2	0	0	3	1	3	5	11.4754	1	0	0	72.3091
34	30	4	0	0	3	2	1	5	4.83871	1	0	0	74.517
16	30	6	0	0	3	2	3	4	17.6471	1	0	0	73.0451
26	30	5	0	0	2	1	2	3	7.74648	0	0	0	70.4692
42	30	9	1	0	3	2	4	1	15.1899	1	0	0	74.701
12	30	7	0	0	3	1	2	6	18.6667	1	0	0	72.7691
59	30	11	1	0	3	2	2	6	17.6471	1	0	0	72.6771
2	30	4	0	1	3	1	2	3	13.3333	1	0	0	68.7213
38	30	10	0	0	3	1	2	4	8.51064	1	0	0	68.5373
30	30	3	1	0	3	1	3	5	24.5283	1	0	0	72.5851
43	30	10	0	0	2	1	2	3	8.33333	0	0	0	71.9411
28	30	7	0	0	2	2	0	5	15.1899	0	1	0	76.081
25	30	4	0	0	3	1	3	5	15.1899	1	0	0	76.081
42	30	1	0	0	2	1	1	2	16.6667	0	1	0	72.5851
36	30	3	1	0	2	3	1	2	12.2807	0	0	0	75.345
35	30	12	1	0	3	3	1	4	13.1868	1	0	0	76.7249
0	30	5	2	0	2	1	3	1	16.9811	0	0	0	76.081
29	30	3	0	0	2	1	1	4	16.8675	0	0	0	74.701
32	30	5	1	0	3	2	1	5	18.75	1	0	0	75.713
3	30	6	0	0	3	1	1	4	15.873	1	0	0	75.989
59	30	1	0	0	3	2	3	1	19.2308	1	0	0	73.873
66	30	3	0	0	2	0	2	3	18.0952	0	1	0	71.6651
47	30	2	0	0	2	0	2	3	18.0952	0	1	0	71.6651
67	30	6	1	0	2	1	6	4	18.0952	0	0	0	71.6651
3	30	7	1	1	3	1	2	0	10.2804	0	0	0	72.7691
39	30	8	0	1	2	2	1	0	9.27835	0	0	0	70.1012
4	30	4	0	0	2	2	1	0	8.47458	0	1	0	67.1573
1	30	6	0	0	2	1	3	0	6.87023	0	0	0	66.7893
0	30	6	0	2	2	1	2	0	8.57143	0	0	0	67.8933
57	30	8	1	0	3	2	3	5	9.25926	1	0	0	72.9531
82	30	4	1	0	3	0	4	5	13.7931	1	0	0	72.4931
17	30	5	0	0	3	2	0	5	16.9811	1	0	0	74.517
71	30	4	0	0	2	2	2	1	9.52381	0	0	0	73.6891
30	30	1	0	0	2	1	1	4	13.2075	0	1	0	72.6771
4	30	2	0	0	3	2	4	4	13.2075	1	0	0	72.6771
40	30	4	0	0	2	1	1	2	12.8205	0	0	0	70.6532
66	30	4	0	1	2	1	2	3	12.8205	0	0	0	70.6532
33	30	6	1	0	3	2	3	6	13.5135	1	0	0	73.965
5	30	5	0	0	2	2	4	2	5.33333	0	0	0	72.2171
36	30	5	1	1	2	3	4	6	10.3448	0	0	0	69.1812
30	30	5	0	0	3	2	4	9	10.3448	1	0	0	69.1812
48	30	6	0	1	3	1	7	3	10.3093	1	0	0	66.2374
1	30	5	2	0	2	2	2	1	6.20155	0	0	0	65.6854
0	30	13	0	0	3	2	4	11	17.8082	1	0	0	67.8013
6	30	6	0	0	2	1	5	10	10.8911	0	0	0	65.9614
64	30	3	2	0	3	1	5	7	10.4478	1	0	0	67.3413
9	30	6	0	0	3	1	5	7	10.4478	1	0	0	67.3413
36	30	2	0	0	2	1	1	3	13.9535	0	1	0	66.8813
50	30	8	0	0	3	1	3	4	9.78261	1	0	0	64.3054
43	30	6	0	1	5	3	0	5	6.15385	1	0	0	61.6375
31	30	10	1	0	5	2	2	3	10.274	0	0	0	62.2815
39	30	8	0	0	5	2	3	4	10.274	0	0	0	62.2815
43	30	11	2	0	2	2	4	2	8.27586	0	0	0	63.1095
9	30	7	0	1	2	1	4	1	8.13008	1	0	0	67.1573
25	30	4	0	0	3	1	1	8	8.95522	1	0	0	70.5612
14	30	8	3	0	2	1	2	1	7.29167	0	0	0	65.9614
74	30	7	2	0	3	2	6	7	7.29167	1	0	0	65.9614
36	30	2	0	0	2	1	4	4	17.0213	0	0	0	71.6651
24	30	5	1	0	2	3	4	5	24	0	0	0	72.1251
83	30	5	1	0	3	1	3	8	24	1	0	0	72.1251
3	30	4	0	1	3	3	1	4	9.375	1	0	0	68.4453
29	30	8	0	2	3	3	1	4	9.375	1	0	0	68.4453
36	30	6	0	0	3	3	1	4	9.375	1	0	0	68.4453
23	30	9	1	0	3	1	7	7	6.17284	1	0	0	64.5814
8	30	5	0	0	2	1	2	1	9.25926	0	0	0	63.4775
1	30	4	0	0	2	1	3	7	19.6429	0	0	0	64.0294
15	30	4	0	0	3	2	2	4	27.1186	1	0	0	68.7213
5	30	6	2	0	3	3	3	1	7.89474	1	0	0	69.5492
50	30	3	0	1	2	1	1	4	5.98291	0	1	0	64.0294
2	30	5	2	0	3	2	1	4	15.1515	1	0	0	69.3652
15	30	7	0	0	3	2	3	5	17.1875	1	0	0	67.9853
3	30	3	1	0	2	2	2	5	15.2174	1	0	0	68.3533
70	30	3	0	0	2	1	1	4	13.4021	0	0	0	66.1454
2	30	5	0	0	2	2	1	3	7.29167	0	1	0	66.6053
72	30	6	0	0	2	3	3	3	24.2424	0	0	0	69.4572
59	30	6	0	0	3	2	0	4	10.9091	1	0	0	69.8252
1	30	2	0	0	2	1	2	4	9.65517	0	1	0	63.0175
70	30	4	1	0	2	1	1	3	7.63889	0	1	1	63.3855
79	30	9	1	0	2	1	1	5	19.5876	0	0	0	67.2493
53	30	4	0	0	3	1	3	4	11.4754	1	0	0	69.0892
1	30	2	0	0	2	1	1	3	14.1026	0	1	0	69.8252
74	30	5	1	0	3	1	1	5	20.339	1	0	0	68.7213
77	30	3	0	0	2	1	1	4	12.3711	0	0	0	66.6973
4	30	6	0	0	3	1	2	5	12.3711	1	0	0	66.6973
33	30	8	0	0	3	1	3	5	16.9492	1	0	0	70.0092
1	30	10	3	0	3	2	0	4	6.87023	1	0	1	66.7893
83	30	3	0	1	2	1	2	1	13.3333	0	0	0	68.1693
43	30	6	2	0	2	1	4	1	13.3333	1	0	0	68.1693
35	30	4	1	0	3	1	3	5	6.93069	1	0	0	68.1693
3	30	4	0	0	2	2	4	2	7.69231	0	0	0	69.0892
11	30	3	0	0	2	2	1	5	23.4375	0	0	0	68.2613
21	30	4	0	1	2	1	2	3	10.1266	0	0	0	64.7654
11	30	7	0	0	3	1	3	6	15.1515	1	0	0	68.3533
6	30	8	1	1	3	1	3	6	15.1515	1	0	0	68.3533
2	30	6	2	0	3	1	3	4	15.5844	1	0	0	67.2493
68	30	4	0	0	3	1	1	5	4.91803	1	0	0	68.0773
2	30	3	0	0	3	1	1	5	4.91803	1	0	0	68.0773
3	30	3	0	0	2	1	1	3	11.9048	0	1	0	71.1132
5	30	3	0	0	2	1	2	2	21.5686	0	0	0	68.7213
2	30	4	3	0	2	2	3	2	27.6596	0	0	1	71.7571
52	30	2	1	0	2	1	1	3	15.3846	0	1	0	71.1132
38	30	13	0	0	2	2	1	6	4.37956	1	0	0	64.9494
2	30	7	0	0	3	2	1	7	4.37956	1	0	0	64.9494
43	30	1	0	0	2	1	1	3	2.04082	0	1	0	66.6973
32	30	5	0	0	3	1	1	4	14	1	0	0	65.6854
24	30	4	0	0	3	1	1	4	16.6667	1	0	0	66.6053
14	30	2	0	1	3	1	2	6	24.4898	1	0	0	67.2493
5	30	6	0	1	3	1	3	3	11.3208	1	0	0	66.9733
2	30	6	3	0	3	1	1	4	18.9655	1	0	1	65.5934
71	30	10	0	0	2	1	2	4	11.1111	0	0	0	62.9255
2	30	10	0	0	2	1	2	4	11.1111	0	0	0	62.9255
67	30	10	0	0	2	1	2	4	11.1111	0	0	0	62.9255
1	30	7	0	0	3	1	2	5	11.1111	1	0	0	62.9255
16	30	13	0	1	2	1	2	1	13.7931	0	0	0	65.3174
61	30	5	0	0	3	2	1	5	13.7931	1	0	0	65.3174
58	30	6	1	0	3	1	3	5	23.0769	1	0	0	68.6293
19	30	5	0	0	2	2	3	5	14.2857	1	0	0	70.2852
8	30	5	0	1	3	2	3	3	14.2857	1	0	0	70.2852
38	30	7	1	0	2	1	2	5	14.2857	0	0	0	65.5014
72	30	4	1	0	3	1	2	8	14.2857	1	0	0	65.5014
25	30	10	2	0	3	1	1	4	19.3548	1	0	0	71.2052
39	30	4	0	2	3	1	4	5	18.6441	1	0	0	72.1251
0	30	7	0	1	3	1	2	5	20	1	0	0	70.3772
6	30	11	1	0	3	1	2	4	7.5188	1	0	0	67.2493
39	30	1	0	0	2	1	2	7	18.5185	0	0	0	70.1012
23	30	3	1	0	2	1	2	7	24.2424	1	0	0	68.9052
35	30	3	0	0	3	1	2	4	24.2424	1	0	0	68.9052
7	30	3	0	0	2	0	2	4	17.0732	0	1	0	65.6854
9	30	4	0	0	2	1	2	4	10.2362	0	1	0	65.6854
3	30	7	0	1	3	1	2	5	12.5	1	0	0	71.2971
55	30	1	0	0	2	1	1	3	11.2676	0	1	0	69.5492
53	30	4	0	0	3	2	0	3	14.6067	1	0	0	66.6053
62	30	2	0	0	2	1	1	3	8.77193	0	1	0	68.6293
34	30	7	1	0	3	1	2	5	14.4928	1	0	0	70.1012
41	30	6	0	0	3	1	1	5	9.40171	0	0	0	67.4333
35	30	3	0	0	2	1	1	4	11.0092	0	1	0	65.6854
37	30	5	0	0	2	1	2	3	13.2231	0	1	0	67.3413
29	30	6	0	0	3	1	2	4	12.2449	1	0	0	69.3652
64	30	2	0	0	2	1	1	3	12.2642	0	1	0	65.3174
31	30	11	1	0	3	1	2	4	12.2642	1	0	0	65.3174
0	30	4	1	0	2	1	1	2	17.8571	0	1	0	68.4453
55	30	5	0	0	2	1	1	2	16.6667	0	0	0	65.9614
0	30	3	0	0	2	1	1	3	25.7143	0	1	0	71.7571
36	30	11	1	0	3	1	2	5	16.4179	1	0	0	67.0653
2	30	8	0	0	2	1	2	2	8.18182	0	1	0	67.4333
40	30	6	0	1	3	1	2	1	8.18182	0	0	0	67.4333
29	30	3	0	0	3	1	1	4	18.6441	1	0	0	69.0892
5	30	11	3	1	5	2	1	4	9.92366	1	0	0	58.1417
25	30	5	0	0	5	1	1	4	9.92366	1	0	0	58.1417
60	30	13	1	0	5	2	1	3	12.6667	0	0	0	57.5897
36	30	3	1	1	5	1	1	3	9.52381	0	1	1	56.3937
19	31	13	1	0	2	2	1	3	7.36196	0	0	0	60.0736
28	31	19	0	0	5	2	2	3	7.36196	0	0	0	60.0736
7	31	10	0	0	5	2	2	3	7.36196	0	0	0	60.0736
22	31	3	0	0	2	1	1	3	10.7143	0	1	0	60.4416
55	31	7	1	1	5	2	2	2	10.7143	0	0	0	60.4416
32	31	4	0	1	3	1	4	4	16.6667	1	0	0	69.6412
0	31	6	0	0	3	1	3	4	16.4557	1	0	0	67.2493
30	31	2	1	0	2	2	1	2	8.33333	0	1	0	67.8933
75	31	6	1	0	3	1	3	5	11.4754	1	0	0	72.3091
21	31	7	0	0	3	2	1	5	4.83871	1	0	0	74.517
64	31	10	0	0	3	1	2	4	6.4	1	0	0	69.6412
75	31	6	0	0	2	1	5	3	15.1515	0	0	0	71.2052
13	31	5	0	0	3	1	1	3	7.74648	1	0	0	70.4692
30	31	5	0	0	3	2	3	1	22.0339	1	0	0	73.873
17	31	6	2	0	3	2	4	5	15.1899	1	0	0	74.701
40	31	10	0	0	3	2	1	4	5.67376	1	0	0	70.5612
63	31	7	0	0	3	2	1	4	5.67376	1	0	0	70.5612
3	31	3	0	0	2	0	2	3	18.6667	0	1	0	72.7691
63	31	3	0	0	2	2	4	1	18.6667	0	0	0	72.7691
0	31	4	0	0	3	1	2	6	18.6667	1	0	0	72.7691
10	31	5	1	0	3	1	1	6	18.6667	1	0	0	72.7691
87	31	3	1	0	3	1	1	5	17.8571	0	1	1	71.6651
28	31	2	0	0	2	1	1	3	17.9487	0	1	0	69.5492
3	31	3	1	0	2	1	1	3	17.9487	0	1	0	69.5492
29	31	6	1	0	3	1	3	8	17.9487	1	0	0	69.5492
85	31	3	0	0	2	4	4	2	24.5283	0	0	0	72.5851
10	31	3	0	0	2	1	2	4	8.33333	0	0	0	71.9411
57	31	4	0	0	3	1	1	5	23.75	1	0	0	74.701
5	31	1	0	0	2	1	1	4	5.55556	0	1	0	76.7249
24	31	6	0	0	3	0	4	6	5.55556	1	0	0	76.7249
5	31	6	0	0	3	0	2	6	5.55556	1	0	0	76.7249
76	31	4	0	0	2	1	5	1	15.1899	1	0	0	76.081
7	31	8	1	0	3	1	3	5	15.1899	1	0	0	76.081
34	31	5	1	0	3	2	1	3	16.6667	1	0	0	72.5851
15	31	10	0	2	3	1	3	5	12.2807	1	0	0	75.345
4	31	11	1	0	3	1	3	3	9.09091	1	0	0	77.7369
38	31	7	1	0	3	1	3	4	15.873	1	0	0	75.989
9	31	6	1	0	2	2	1	0	7.36842	0	0	0	70.2852
53	31	4	0	0	2	2	1	0	15.4762	0	0	0	66.6973
55	31	4	2	1	2	2	1	0	18.75	1	0	0	65.6854
2	31	6	0	0	2	1	2	0	12.3967	0	0	0	65.9614
62	31	6	1	0	2	1	2	0	5.98291	0	0	0	64.0294
3	31	8	0	0	2	1	2	0	5.98291	0	0	0	64.0294
62	31	5	0	1	2	3	0	0	7.29167	0	0	0	66.6053
1	31	7	1	1	2	3	0	0	7.29167	0	0	0	66.6053
11	31	7	0	0	3	3	0	0	15.3226	1	0	0	67.9853
0	31	5	1	1	2	2	2	0	11.0236	0	0	0	66.9733
26	31	13	1	0	2	1	3	0	6.87023	0	0	0	66.7893
43	31	13	1	0	2	1	3	0	6.87023	0	0	0	66.7893
77	31	6	0	0	2	1	3	0	6.87023	0	0	0	66.7893
52	31	5	0	0	2	1	2	0	12	0	0	0	66.7893
27	31	7	0	0	3	2	2	0	2.04082	1	0	0	66.6973
24	31	6	0	2	2	1	2	0	8.57143	0	0	0	67.8933
1	31	6	0	2	2	1	2	0	11.7117	0	0	0	66.6973
27	31	5	0	0	2	2	1	0	8.54701	0	0	0	66.4213
46	31	5	0	0	3	2	1	5	23.7288	1	0	0	75.161
69	31	3	1	0	2	3	3	1	16.9811	0	0	0	74.517
28	31	2	0	0	2	2	4	1	16.9811	1	0	0	74.517
41	31	4	0	0	3	1	4	6	9.83607	1	0	0	76.173
46	31	2	1	0	2	2	2	6	21.2121	0	0	0	74.885
3	31	9	2	0	3	2	1	5	12.1951	1	0	0	72.6771
23	31	10	0	0	3	1	4	4	18.75	1	0	0	74.241
9	31	6	0	0	3	2	2	2	9.52381	1	0	0	73.6891
58	31	7	0	0	3	0	3	3	12.8205	1	0	0	70.6532
24	31	10	1	0	3	2	2	5	13.2075	1	0	0	71.2052
3	31	5	0	0	3	1	3	4	18.6667	1	0	0	72.7691
61	31	7	1	0	3	1	1	5	8.47458	1	0	0	67.1573
55	31	2	0	0	2	2	5	5	20.339	0	0	0	69.0892
50	31	8	2	0	3	2	2	5	17.6471	1	0	0	68.9052
3	31	5	0	0	2	2	7	2	10.3093	0	0	0	66.2374
0	31	7	1	0	2	2	5	5	27.4194	0	0	0	68.4453
78	31	2	0	0	2	1	2	2	10.4478	0	0	0	67.3413
2	31	3	0	0	2	1	1	3	6.15385	0	1	0	61.6375
30	31	14	1	0	2	1	2	3	11.3772	0	0	0	61.5455
39	31	3	1	0	5	1	1	5	10.274	1	0	0	62.2815
43	31	9	1	0	3	3	1	6	8.27586	1	0	0	63.1095
2	31	10	1	0	3	3	1	6	8.27586	1	0	0	63.1095
1	31	2	0	0	2	3	2	4	25	0	0	0	70.2852
51	31	5	1	0	3	1	3	4	14.8148	1	0	0	69.6412
34	31	5	0	0	2	2	1	5	8.13008	0	1	0	67.1573
69	31	5	0	1	3	2	1	5	20.8333	1	0	0	73.0451
82	31	4	0	0	2	1	2	2	15.1899	0	0	0	69.3652
2	31	7	1	1	3	2	2	7	15.1899	1	0	0	69.3652
2	31	4	0	1	3	3	1	4	9.375	1	0	0	68.4453
42	31	1	0	0	2	2	3	4	16.1765	0	0	0	70.5612
3	31	8	0	0	3	1	2	4	9.25926	1	0	0	63.4775
9	31	7	0	0	3	2	3	7	9.52381	1	0	0	66.2374
24	31	5	0	0	2	2	0	2	16.6667	0	0	0	65.9614
74	31	6	0	0	3	2	5	4	12.6582	1	0	0	61.5455
58	31	6	0	0	3	2	2	6	18.9655	1	0	0	66.9733
19	31	1	0	0	2	1	2	4	18.3673	0	0	0	67.7093
72	31	2	0	0	2	1	1	3	5	0	1	0	65.5934
23	31	1	0	0	2	1	1	3	5	0	1	0	65.5934
11	31	5	0	0	2	1	2	2	5	0	0	0	65.5934
3	31	4	0	0	2	1	2	2	5	0	0	0	65.5934
1	31	9	1	0	3	2	3	5	3.50877	1	0	0	68.8132
4	31	3	0	1	3	2	2	5	12.3967	1	0	0	65.9614
5	31	7	0	0	3	1	3	6	16.2162	1	0	0	68.4453
5	31	5	1	0	2	1	2	2	14.9254	0	0	0	68.0773
33	31	5	0	0	3	1	3	3	9.61538	1	0	0	69.0892
41	31	1	0	0	2	1	1	4	13.4021	0	1	0	66.1454
25	31	5	0	0	3	2	2	5	24.2424	1	0	0	69.4572
80	31	5	0	0	2	1	2	7	16.129	0	0	0	64.0294
24	31	8	0	0	3	1	2	5	16.129	1	0	0	64.0294
79	31	6	1	0	2	1	2	4	9.65517	0	0	0	63.0175
26	31	2	0	1	2	2	3	2	20	0	0	0	67.8013
1	31	5	1	1	3	1	3	6	20	1	0	0	67.8013
3	31	5	0	0	3	1	2	4	20	1	0	0	68.8132
36	31	2	0	0	2	1	1	3	19.5876	0	1	0	67.2493
1	31	3	0	0	2	1	1	3	11.4754	0	1	0	69.0892
3	31	9	0	0	3	2	4	4	14.7059	1	0	0	69.0892
1	31	9	1	1	3	2	1	4	8.10811	1	0	0	66.8813
1	31	2	1	0	2	2	1	1	13.6364	0	0	0	71.1132
12	31	11	0	0	3	2	3	5	13.6364	1	0	0	71.1132
53	31	6	0	1	3	2	3	4	15.3846	1	0	0	70.9292
63	31	4	0	0	2	1	1	4	12.3711	0	1	0	66.6973
65	31	1	0	0	3	1	1	4	17.7215	0	1	0	66.8813
31	31	4	0	0	2	2	3	1	6.93069	0	0	0	68.1693
44	31	10	0	0	2	2	5	2	6.93069	0	0	0	68.1693
1	31	3	0	0	2	1	1	3	7.69231	0	1	0	69.0892
6	31	4	1	0	2	1	2	3	10.1266	0	0	0	64.7654
2	31	4	0	1	2	1	2	3	10.1266	0	0	0	64.7654
39	31	11	1	0	3	1	2	4	10.1266	1	0	0	64.7654
12	31	8	0	0	3	1	2	4	10.1266	1	0	0	64.7654
36	31	8	0	0	3	1	2	4	10.1266	1	0	0	64.7654
39	31	7	0	0	3	1	3	6	15.1515	1	0	0	68.3533
30	31	5	1	0	3	1	1	4	15.1515	1	0	0	68.3533
11	31	6	0	1	2	1	2	4	12	0	1	0	66.7893
53	31	5	0	0	3	1	3	5	16.3934	1	0	0	70.3772
30	31	2	0	0	3	1	1	5	25.9259	1	0	0	72.6771
16	31	2	0	0	3	1	1	4	12.7273	1	0	0	72.0331
9	31	3	1	1	3	2	1	8	28.2609	1	0	0	70.5612
37	31	3	0	0	3	1	1	5	4.91803	1	0	0	68.0773
21	31	6	1	0	3	1	3	6	11.5385	1	0	0	69.5492
6	31	5	0	0	3	1	3	6	11.5385	1	0	0	69.5492
16	31	6	0	0	3	2	4	5	20.8333	1	0	0	69.9172
24	31	9	0	0	3	2	4	5	20.8333	1	0	0	69.9172
28	31	6	0	0	3	2	1	5	17.8082	1	0	0	69.4572
45	31	9	0	0	3	2	1	4	7.33945	1	0	0	67.2493
84	31	2	0	0	2	3	2	3	21.1268	0	0	0	71.6651
20	31	1	0	0	2	1	1	3	7.14286	0	1	0	66.2374
52	31	14	1	0	3	2	1	1	8.33333	0	0	0	64.9494
35	31	3	0	0	2	2	1	4	2.04082	0	0	0	66.6973
65	31	6	0	0	3	2	1	6	14	1	0	0	65.6854
36	31	9	0	0	3	1	1	3	11.0236	0	0	0	63.3855
62	31	8	0	0	3	1	1	3	11.0236	0	0	0	63.3855
40	31	2	0	0	2	1	1	1	16.6667	0	0	0	66.6053
13	31	8	2	1	3	1	2	6	24.4898	1	0	0	67.2493
0	31	4	2	0	2	1	1	3	6.66667	0	1	0	63.1095
41	31	4	2	0	2	1	1	3	6.66667	0	1	0	63.1095
69	31	2	0	0	2	1	1	3	6.66667	0	1	0	63.1095
0	31	2	0	0	3	1	1	4	25.4902	1	0	0	66.0534
58	31	4	0	0	2	1	3	6	18.9655	0	0	0	65.5934
6	31	2	0	0	2	1	1	3	10.7692	0	1	0	62.7415
3	31	5	0	0	3	1	3	6	21.1538	1	0	0	67.5253
3	31	3	0	0	3	1	3	6	21.1538	1	0	0	67.5253
40	31	8	2	2	2	1	2	1	13.7931	0	0	0	65.3174
1	31	3	0	0	3	1	2	5	13.7931	1	0	0	65.3174
5	31	6	1	0	3	1	3	5	23.0769	1	0	0	68.6293
39	31	6	0	0	3	1	3	6	18	1	0	0	70.1932
0	31	2	0	0	2	1	1	3	14.2857	0	1	0	70.2852
30	31	7	1	0	3	1	2	5	10.1852	1	0	0	65.7774
16	31	2	0	0	2	1	1	3	19.3548	0	1	0	71.2052
1	31	3	1	0	3	1	1	5	8.57143	1	0	0	67.8933
71	31	2	0	0	2	1	1	3	25	0	1	0	71.6651
33	31	5	0	0	3	1	2	3	7.5188	1	0	0	67.2493
1	31	3	0	0	3	2	0	5	18.5185	1	0	0	70.1012
14	31	3	1	0	3	2	1	1	19.6429	1	0	0	70.7452
2	31	2	0	0	3	2	0	4	17.0732	1	0	0	65.6854
0	31	3	0	0	2	1	1	3	14.6067	0	0	0	66.6053
18	31	4	0	0	3	2	1	4	14.8148	1	0	0	69.6412
39	31	6	2	0	3	2	3	5	10.1449	1	0	0	70.6532
1	31	4	1	0	3	1	2	4	15.2778	1	0	0	64.3974
1	31	3	1	0	3	2	2	5	17.8082	1	0	0	69.1812
59	31	3	1	0	2	1	1	1	20	0	0	1	71.0212
12	31	3	0	0	3	2	1	5	20	1	0	0	71.0212
36	31	1	0	0	3	1	2	4	16.6667	1	0	0	65.9614
44	31	8	2	0	3	1	3	5	17.7419	1	0	0	68.9052
25	31	2	0	0	2	1	1	4	24.2424	0	1	0	70.1932
3	31	2	0	1	2	1	2	5	18.3099	0	0	0	67.5253
59	31	3	0	2	3	1	2	5	18.3099	1	0	0	67.5253
2	31	7	0	0	3	1	2	5	18.3099	1	0	0	67.5253
9	31	2	0	0	2	1	1	4	16.4179	0	1	0	67.0653
22	31	6	2	1	2	1	2	4	16.4179	0	1	0	67.0653
79	31	6	2	1	2	1	2	4	16.4179	0	1	0	67.0653
59	31	3	0	0	3	1	2	1	8.18182	0	0	0	67.4333
33	31	3	0	0	2	1	1	1	18.6441	0	0	0	69.0892
43	31	5	0	0	3	1	1	4	17.6471	1	0	0	61.5455
74	31	2	0	1	5	1	1	3	9.92366	0	0	0	58.1417
10	31	8	0	0	5	2	1	4	9.92366	1	0	0	58.1417
10	31	4	0	0	5	2	1	4	9.92366	1	0	0	58.1417
45	31	4	0	0	2	2	1	4	12.6667	0	1	0	57.5897
32	31	13	1	0	5	2	1	3	12.6667	0	0	0	57.5897
14	31	14	3	0	5	2	1	3	12.6667	0	0	0	57.5897
44	31	8	1	1	5	2	1	3	12.6667	0	0	0	57.5897
2	31	8	1	0	5	1	2	3	12.6667	0	0	0	57.5897
5	32	4	0	0	2	1	1	3	7.36196	0	1	0	60.0736
46	32	13	1	0	5	2	2	3	7.36196	0	0	0	60.0736
11	32	7	1	0	5	2	1	4	10.7143	1	0	0	60.4416
33	32	3	0	1	5	2	1	4	10.7143	1	0	0	60.4416
5	32	3	0	0	2	4	2	3	23.5294	0	0	0	64.6734
31	32	8	2	0	3	1	3	4	16.4557	1	0	0	67.2493
85	32	6	0	0	2	2	1	2	9.40171	0	0	0	66.7893
32	32	6	0	0	3	1	2	3	9.40171	1	0	0	66.7893
4	32	2	0	0	3	0	2	2	16.4706	0	1	0	70.6532
49	32	3	0	0	2	2	1	3	6.4	0	1	0	69.6412
31	32	4	1	1	2	3	1	2	15.3846	0	0	0	74.425
9	32	6	0	0	3	2	4	3	15.1515	1	0	0	71.2052
3	32	5	0	0	3	1	1	3	7.74648	1	0	0	70.4692
48	32	6	1	1	2	3	5	1	15.1899	0	0	0	74.701
29	32	7	0	1	3	1	4	5	19.403	1	0	0	73.4131
18	32	12	1	1	3	1	2	4	8.51064	1	0	0	68.5373
56	32	9	0	0	3	1	1	5	3.7037	0	0	0	72.2171
22	32	5	0	0	3	0	2	5	3.7037	1	0	0	72.2171
85	32	2	0	0	2	1	2	5	8.33333	0	1	0	71.9411
80	32	4	0	0	2	1	2	4	8.33333	0	0	0	71.9411
4	32	4	1	2	2	0	2	4	23.75	0	1	0	74.701
1	32	4	0	0	3	1	1	4	28.0702	1	0	0	75.069
11	32	6	1	0	3	1	3	1	12.2807	1	0	0	75.345
28	32	6	0	0	3	0	2	4	16.8675	1	0	0	74.701
3	32	7	0	0	2	2	1	5	13.7615	0	0	0	74.057
21	32	4	1	0	2	1	1	4	20.9677	0	1	0	77.6449
0	32	4	1	0	3	1	1	5	18.75	1	0	0	75.713
68	32	3	2	0	2	1	1	4	7.36842	0	1	0	70.2852
16	32	9	0	0	3	2	2	5	16.6667	1	0	0	72.1251
4	32	4	0	0	2	2	1	0	17.5926	0	0	0	69.5492
2	32	2	0	0	2	1	1	0	8.47458	0	1	0	67.1573
41	32	2	0	1	2	2	3	2	16.6667	0	0	0	72.4011
5	32	7	0	0	2	1	2	0	8.47458	0	0	0	67.1573
18	32	5	0	0	2	1	2	0	7.33945	0	0	0	67.2493
35	32	7	0	0	2	1	3	0	6.66667	0	0	0	63.1095
37	32	12	1	0	3	1	2	0	10.7692	0	0	0	62.7415
44	32	3	0	1	2	2	0	4	11.8644	0	0	0	71.7571
53	32	6	1	0	2	2	1	0	10.1852	0	0	0	65.7774
2	32	8	1	1	2	1	2	0	8.57143	0	0	0	67.8933
52	32	9	0	0	2	1	2	0	8.57143	0	0	0	67.8933
9	32	6	1	0	2	1	2	0	12.2642	0	0	0	65.3174
5	32	2	0	0	2	1	1	4	18.75	0	1	0	74.241
40	32	8	0	1	2	1	2	1	10.2804	0	0	0	72.7691
28	32	4	1	0	2	1	1	3	9.52381	0	1	0	73.6891
2	32	1	0	0	2	1	1	5	9.83607	0	1	0	74.793
45	32	3	0	0	3	1	1	4	13.2075	0	1	0	72.6771
4	32	7	0	0	3	0	3	3	12.8205	1	0	0	70.6532
2	32	5	0	0	3	0	3	3	12.8205	1	0	0	70.6532
49	32	3	0	0	3	1	3	4	9.27835	1	0	0	70.1012
26	32	8	0	0	3	1	3	4	9.27835	1	0	0	70.1012
9	32	6	1	1	3	2	3	3	20	1	0	0	70.6532
82	32	1	0	0	2	1	2	4	12.1951	0	0	0	68.7213
2	32	3	0	0	2	1	1	2	15.8537	0	1	0	69.4572
0	32	12	1	0	3	1	4	7	12.5	1	0	0	68.4453
20	32	5	1	0	2	1	1	3	6.20155	0	1	0	65.6854
[truncated: 21,947 more rows]

## Sheet: Admitted Patients
Patient age	Length of ED stay	Patient volume	Number of ambulance arrivals	ER boading	Nurse	Attendant physician	Senior resident	Junior resident	Percentage of admissions	16:00-23:59	0:00-07:59	Ambulance Arribal	Bed occupancy
55	3	3	1	0	3	1	1	5	16.9811	1	0	1	70.5612
84	5	2	1	0	2	2	2	5	23.5294	0	0	1	69.4572
89	11	2	1	0	2	2	1	4	11.4286	0	0	1	67.2493
76	12	2	1	0	2	3	1	1	25.8065	0	0	1	66.6053
73	15	6	0	0	2	3	3	0	11.5385	0	0	0	69.5492
91	15	5	2	0	2	1	2	2	16.6667	0	0	1	72.1251
39	15	5	1	0	3	2	1	4	28.125	1	0	0	70.6532
76	17	6	2	0	2	1	1	4	13.4021	0	0	0	66.1454
87	17	1	1	2	2	1	1	1	25.8621	0	0	1	71.4811
17	18	6	1	0	2	2	1	3	6.4	0	0	0	69.6412
61	18	6	1	0	2	3	2	2	9.83607	0	0	1	74.793
77	19	3	1	1	3	1	2	1	10.2804	0	0	1	72.7691
77	19	2	1	0	2	2	0	2	16.6667	0	0	1	65.9614
28	19	2	1	0	3	1	2	6	18.3673	1	0	0	67.7093
0	19	3	1	0	3	1	1	3	14.7727	1	0	1	65.0414
67	19	5	2	0	2	2	4	4	17.1875	0	0	1	67.9853
54	20	2	0	0	3	2	0	4	8.18182	1	0	0	67.4333
53	21	8	2	0	2	1	4	0	11.6667	0	0	0	64.3054
79	22	1	0	0	3	2	1	0	28.125	1	0	0	70.6532
83	22	4	1	0	2	0	3	3	13.2075	0	0	1	71.2052
76	22	1	1	0	2	2	1	2	22.2222	0	0	1	65.4094
44	23	1	0	0	2	1	1	4	18.75	0	1	0	74.241
9	23	6	0	0	3	1	1	4	28.3333	1	0	0	68.8132
72	23	6	2	1	3	1	1	5	26.9841	1	0	1	70.7452
74	24	2	0	0	3	2	0	0	16.9811	1	0	0	74.517
41	24	3	0	0	2	1	1	4	12.3711	0	0	0	66.6973
31	24	10	2	0	5	1	2	3	12.6667	1	0	0	57.5897
75	25	4	1	0	3	1	1	5	18.75	1	0	1	75.713
56	25	2	2	0	2	2	3	4	22.2222	0	0	1	65.4094
70	26	5	3	0	3	1	4	7	16.3934	1	0	1	71.4811
64	26	1	1	1	2	2	0	8	9.83607	0	0	1	67.7093
72	26	9	2	0	5	2	2	6	11.3772	1	0	1	61.5455
43	26	6	0	0	3	1	3	6	16.2162	1	0	0	68.4453
72	26	2	2	0	2	1	1	3	19.6429	0	0	1	70.7452
91	27	3	1	0	2	1	4	4	20	0	0	1	70.6532
58	27	3	1	0	2	2	1	3	25.4237	0	0	1	71.2052
51	27	3	0	0	2	1	1	1	18.4615	0	0	0	67.1573
39	28	4	0	0	3	1	1	5	9.83607	1	0	0	67.7093
38	28	2	1	0	3	1	1	6	17.0213	1	0	1	71.6651
66	29	3	2	0	2	2	2	2	16.6667	0	0	1	72.4011
44	29	5	0	1	3	2	3	8	25	1	0	0	70.2852
2	29	6	1	0	2	1	7	4	21.978	0	0	0	66.6973
28	30	2	1	0	3	2	2	1	23.0769	1	0	0	68.4453
73	30	2	2	0	2	1	1	4	18.6441	0	1	1	70.9292
35	31	6	0	1	3	1	2	5	18.3099	1	0	0	70.5612
76	31	4	2	0	3	1	1	4	18.6441	1	0	1	69.0892
85	32	3	1	0	2	3	1	2	12.2807	0	0	1	75.345
63	33	3	1	0	2	2	0	0	15.1515	0	0	1	69.3652
55	33	2	0	0	3	2	0	4	13.4328	1	0	0	68.5373
68	33	7	2	0	3	1	3	4	25.4237	1	0	1	71.2052
47	33	2	0	0	3	1	3	5	20	1	0	0	69.0892
86	33	4	1	1	2	1	1	3	13.0435	0	0	1	67.2493
78	33	1	1	0	2	3	1	1	16.6667	0	0	1	71.6651
4	34	12	0	0	3	1	2	4	6.4	1	0	0	69.6412
79	34	2	1	0	3	2	3	2	26.1538	1	0	1	69.4572
66	34	2	1	0	2	3	0	2	12.9032	0	0	1	66.7893
77	34	7	3	0	2	1	3	5	14.6067	0	0	1	66.6053
57	35	2	1	1	3	2	3	4	17.6471	1	0	1	73.0451
48	35	3	0	0	2	2	2	2	23.75	0	0	0	74.701
27	35	7	2	0	2	2	2	1	6.20155	0	0	1	65.6854
73	35	4	1	0	3	1	1	4	18.9655	1	0	1	66.9733
74	35	4	1	0	3	1	2	4	5.98291	1	0	1	64.0294
75	35	3	1	0	2	1	1	3	18.0556	0	0	1	64.3054
81	36	9	0	0	3	2	1	4	14.4737	1	0	0	72.5851
65	36	11	1	0	3	3	0	0	15.4762	1	0	1	66.6973
0	36	3	1	0	2	2	3	2	13.7931	0	0	1	72.4931
66	36	2	1	0	2	2	2	3	23.8095	0	0	1	68.9052
14	36	9	1	0	3	2	1	5	13.7931	1	0	0	65.3174
85	36	1	1	0	2	1	1	2	28.3333	0	1	1	68.8132
69	36	2	1	0	2	2	1	1	26.9841	0	0	1	70.7452
81	37	1	0	0	2	2	0	0	15.0943	0	0	0	69.6412
58	37	6	1	1	3	2	3	3	20	1	0	1	70.6532
90	37	2	1	0	2	2	2	4	15.1515	0	0	0	69.3652
56	37	3	1	1	3	1	2	5	18.3099	1	0	1	70.5612
22	38	9	2	1	2	2	3	0	11.7117	0	0	0	66.6973
64	38	5	0	0	3	1	1	4	9.25926	1	0	0	63.4775
2	38	6	1	0	3	1	3	6	18	1	0	0	70.1932
21	39	3	1	0	2	1	1	2	7.74648	0	1	0	70.4692
14	39	5	1	0	3	1	3	7	20	1	0	0	70.8372
43	39	4	2	0	2	1	1	1	12.2449	0	0	1	69.3652
71	39	4	2	1	2	1	1	3	28	0	0	1	70.0092
2	40	7	1	0	3	2	1	5	23.5294	1	0	0	64.6734
63	40	7	2	1	3	2	2	6	17.6471	1	0	1	72.6771
0	40	3	1	0	2	2	4	3	24.2424	1	0	1	69.4572
2	40	5	0	0	3	1	1	4	15.942	1	0	0	68.0773
63	40	3	2	0	2	1	1	3	17.3913	0	1	1	67.8933
76	41	11	4	0	3	2	0	4	25	1	0	1	74.609
22	41	4	1	0	3	1	1	4	18.4615	1	0	1	67.1573
81	42	5	1	1	2	1	1	2	15.1515	0	0	1	71.2052
54	42	5	1	0	2	2	2	1	15.1899	0	0	1	74.701
43	42	1	0	0	3	1	1	4	18.6667	1	0	0	72.7691
69	42	8	2	0	3	2	2	5	17.6471	1	0	1	68.9052
34	42	7	2	0	3	2	2	6	15.7895	1	0	0	70.0092
63	42	4	0	0	3	1	2	5	10.1852	1	0	0	65.7774
76	42	4	2	0	2	1	1	4	18.3099	0	0	1	67.5253
77	42	10	2	0	5	1	2	3	12.6667	1	0	1	57.5897
21	43	2	0	0	2	1	1	3	10.7143	0	1	0	60.4416
1	43	3	1	0	3	1	3	5	24.5283	1	0	1	72.5851
76	43	3	0	0	3	1	2	5	18.3673	1	0	0	67.7093
36	43	4	0	0	3	2	3	4	7.93651	1	0	0	72.1251
62	43	1	1	0	2	1	1	2	20.8333	0	0	1	70.7452
81	43	2	1	0	3	2	1	4	28.125	1	0	1	70.6532
21	44	4	1	0	2	2	1	4	16.4706	1	0	0	70.6532
60	44	3	1	0	2	1	2	3	17.8082	0	0	1	67.8013
89	44	3	3	1	2	2	1	2	15.3846	0	0	1	70.9292
66	44	2	1	0	3	1	1	4	10.7692	1	0	1	62.7415
0	44	9	2	0	3	1	1	4	14.4737	1	0	1	71.0212
51	45	4	1	0	2	3	0	0	7.29167	0	0	1	66.6053
63	45	3	1	1	3	1	3	8	22.0588	1	0	1	70.1932
29	45	5	0	0	3	2	4	6	16.3636	1	0	0	68.6293
6	45	2	1	0	2	1	1	3	15.3846	0	1	1	70.9292
47	45	3	1	0	2	1	1	3	25	0	1	1	71.6651
51	45	2	1	0	2	1	2	2	14.9254	0	0	0	71.3891
0	45	5	1	0	3	1	2	5	12.069	1	0	1	71.2971
65	46	3	1	0	3	1	2	0	26.1538	1	0	1	70.7452
82	46	2	1	0	3	2	3	5	9.25926	1	0	1	72.9531
64	46	4	4	0	2	2	1	3	11.6883	0	0	1	69.3652
80	46	9	3	0	2	1	2	1	8.10811	0	0	1	66.8813
74	46	2	1	0	2	2	1	1	15.7895	0	0	1	70.0092
0	46	2	0	0	3	2	3	6	9.09091	1	0	0	69.8252
38	46	8	1	0	3	2	1	1	8.33333	1	0	1	64.9494
80	46	11	3	1	5	2	1	4	9.92366	1	0	1	58.1417
46	47	11	0	0	3	2	1	4	16.4706	1	0	0	70.6532
34	47	3	2	0	2	1	5	11	9.83607	1	0	1	67.7093
47	47	3	1	0	3	2	0	5	18.5185	1	0	1	70.1012
34	47	5	1	1	2	1	1	4	17.0732	0	0	0	65.6854
0	47	2	1	0	2	2	1	7	17.8571	0	0	0	68.4453
29	47	6	0	0	3	2	2	4	25.7143	1	0	0	71.7571
96	48	2	2	0	2	2	2	2	18.3673	0	0	1	72.8611
70	48	1	0	0	2	1	2	2	10.4478	0	0	0	67.3413
69	48	8	2	0	5	2	3	4	10.274	0	0	0	62.2815
50	48	1	1	0	2	2	2	2	24.2424	0	0	1	69.4572
78	48	2	1	0	2	1	2	2	25	0	0	1	71.6651
85	48	3	2	0	2	1	2	2	19.1176	0	0	1	69.6412
85	49	6	1	0	3	2	2	6	23.75	1	0	1	74.701
38	49	4	2	0	3	2	3	3	11.8644	1	0	1	71.7571
61	49	6	3	0	2	2	2	1	26	0	0	1	70.4692
82	49	10	1	0	3	2	1	6	17.7215	1	0	1	66.8813
79	49	4	3	0	2	2	1	2	25.9259	0	0	1	72.6771
65	49	4	3	0	3	1	1	4	11.6667	1	0	1	64.3054
53	49	4	2	0	2	1	4	3	25.4902	1	0	1	66.0534
84	49	1	1	0	2	1	2	4	18.9655	0	0	1	65.5934
18	49	9	1	1	2	1	2	1	10.2362	0	0	0	65.6854
83	50	6	1	1	3	1	1	4	18.75	1	0	0	74.241
9	50	9	1	0	2	1	2	3	8.33333	0	0	1	71.9411
85	50	5	2	0	2	2	1	1	13.5135	0	0	1	73.965
84	50	10	3	0	3	1	5	6	10.8911	1	0	1	65.9614
33	50	2	1	0	3	1	1	5	22.0588	0	1	1	70.1932
31	50	2	1	0	2	1	2	2	19.2982	0	0	1	68.4453
29	50	8	2	0	3	1	4	4	23.8095	1	0	1	68.9052
37	50	3	2	0	2	2	1	1	15.942	0	0	1	68.0773
83	50	5	1	0	3	1	2	4	26.1538	1	0	0	70.7452
79	50	2	1	1	2	1	4	3	19.1176	1	0	1	69.6412
77	51	5	1	0	2	2	0	3	16.4557	0	0	0	67.2493
31	51	6	2	0	2	2	2	2	25	0	0	0	74.609
27	51	8	3	0	2	1	2	1	7.29167	0	0	1	65.9614
98	51	2	1	1	2	1	1	2	18.4615	0	1	1	67.1573
52	52	5	0	0	3	1	1	3	7.74648	1	0	0	70.4692
35	52	12	3	0	3	2	3	5	22.0339	1	0	0	73.873
71	52	5	1	0	3	2	1	3	16.6667	1	0	1	72.5851
3	52	5	0	1	3	1	1	6	8.13008	1	0	0	67.1573
0	52	3	1	0	2	1	1	3	26.4151	0	1	1	68.1693
31	53	6	1	0	2	1	2	0	8.25688	0	0	0	73.4131
88	53	8	2	0	2	1	2	0	5.98291	0	0	1	64.0294
81	53	8	1	1	3	1	3	4	26.4151	1	0	1	71.2971
74	53	2	1	0	2	1	1	1	28.125	0	0	1	70.6532
92	54	3	0	1	3	2	2	3	27.5862	1	0	0	74.701
68	54	7	1	1	3	2	1	0	16.6667	1	0	1	72.4011
86	54	1	1	0	2	1	1	0	17.8082	0	0	1	69.1812
40	54	13	0	0	5	2	2	3	10.274	0	0	0	62.2815
76	54	3	1	0	2	1	2	2	13.7255	0	0	0	66.0534
75	54	2	1	0	2	2	1	2	27.6596	0	0	1	71.7571
71	54	2	1	0	2	1	1	1	28.8889	0	0	0	68.8132
50	54	4	4	0	2	1	1	2	17.1875	0	0	1	63.4775
31	55	2	0	0	3	2	2	0	11.4286	1	0	0	67.2493
30	55	8	1	0	3	1	2	5	13.7615	1	0	1	74.057
74	55	8	1	0	3	1	4	8	14.4737	1	0	1	70.2852
91	55	7	0	1	2	3	3	1	16.6667	0	0	0	71.6651
38	55	4	1	0	2	2	4	3	12.7273	0	0	1	72.0331
0	55	5	0	0	2	3	4	2	16.6667	0	0	0	66.9733
83	55	6	1	1	2	1	1	1	17.8082	0	0	0	69.1812
31	56	7	0	1	5	2	2	4	12.3377	1	0	0	66.3293
68	56	5	0	0	2	2	1	1	15.1515	0	0	0	68.3533
57	56	3	2	0	2	1	1	4	17.0732	0	0	1	65.6854
84	56	6	1	0	3	1	3	4	14.9254	1	0	1	71.3891
42	57	4	0	0	3	2	1	5	23.5294	1	0	0	64.6734
44	57	1	1	0	2	3	4	1	16.6667	0	0	1	73.6891
71	57	8	3	0	2	1	3	0	7.43802	0	0	1	64.5814
65	57	1	1	1	2	1	1	2	12.1951	0	1	1	72.6771
81	57	3	2	0	2	2	1	1	13.5135	0	0	1	73.965
67	57	3	2	0	3	1	5	7	10.4478	1	0	1	67.3413
78	57	6	0	0	3	1	3	4	22.0588	1	0	0	70.1932
66	57	2	1	0	2	1	3	4	21.4286	0	0	1	67.1573
92	57	5	3	0	3	1	3	4	16.0714	1	0	1	68.3533
85	57	3	1	0	2	1	1	1	23.2143	0	0	1	69.0892
76	57	7	1	0	2	1	2	7	24.2424	0	0	1	68.9052
73	57	4	0	0	2	1	1	4	17.3913	0	0	0	67.8933
85	57	3	2	0	3	1	1	4	25.7143	1	0	0	71.7571
66	58	3	1	0	2	2	5	3	17.9487	0	0	1	69.5492
72	58	5	2	0	3	0	3	5	16.8675	1	0	1	74.701
65	58	3	2	0	2	2	0	4	21.2121	0	0	0	74.885
86	58	4	1	0	3	1	4	7	18.6047	1	0	1	68.8132
78	58	4	1	0	2	1	1	4	6.17284	0	1	1	64.5814
70	58	3	0	0	2	2	0	3	26.1538	0	0	0	70.7452
57	59	3	0	0	3	1	4	4	16.6667	1	0	0	69.6412
86	59	6	2	0	2	2	1	3	6.4	0	0	1	69.6412
70	59	4	1	1	2	3	1	2	15.3846	0	0	1	74.425
0	59	5	0	0	2	2	3	3	16.6667	0	0	0	72.1251
72	59	1	1	0	2	1	1	2	17.6471	0	1	1	68.9052
19	59	3	1	0	2	1	4	9	14.8148	1	0	1	69.6412
20	59	7	3	1	3	2	3	6	12.7273	1	0	0	72.0331
39	59	12	2	0	2	1	1	4	11.7647	0	0	0	68.4453
86	59	1	0	0	2	1	2	3	20	0	0	0	70.3772
58	59	3	2	0	2	1	1	2	18	0	0	1	71.0212
0	60	3	0	0	2	3	2	2	15.2778	0	0	0	72.6771
64	60	5	0	0	2	1	1	3	13.3333	0	0	0	68.7213
63	60	11	2	0	3	2	4	9	10.3448	1	0	1	69.1812
65	60	5	1	0	3	1	1	5	23.1884	1	0	0	70.6532
3	60	5	2	0	3	1	4	9	8.95522	1	0	0	70.5612
41	60	4	1	0	2	2	2	6	28.2609	1	0	0	70.5612
33	60	3	2	0	3	1	1	4	25.7143	1	0	1	71.7571
56	61	4	2	0	2	1	3	0	28.0702	0	0	0	75.069
83	61	6	1	0	2	2	2	0	9.09091	0	0	1	77.7369
1	61	8	1	0	3	2	2	2	6.45161	1	0	0	65.0414
46	61	6	0	0	2	2	3	1	8.27586	0	0	0	63.1095
73	61	3	0	1	2	1	1	3	13.0435	0	0	0	67.2493
80	61	4	1	0	3	2	1	5	23.5294	1	0	1	69.4572
72	61	5	0	0	2	1	1	2	13.75	0	0	0	69.6412
3	61	5	1	0	2	1	1	3	18.0556	0	0	1	64.3054
60	61	5	3	0	3	1	1	4	8.77193	1	0	1	66.6973
1	61	8	2	0	3	2	3	4	11.7117	1	0	0	66.6973
71	61	2	1	0	3	1	3	4	18.6441	1	0	1	69.0892
27	61	3	0	0	2	1	1	4	12.6667	0	1	0	57.5897
51	62	2	1	0	2	2	2	2	25.4237	0	0	0	68.2613
17	62	8	1	0	3	1	4	7	16.3934	1	0	0	71.4811
78	62	4	2	0	3	2	2	7	9.52381	1	0	1	73.6891
79	62	3	2	0	2	1	2	4	12.1951	0	0	1	68.7213
1	62	7	1	0	2	2	5	5	27.4194	0	0	0	68.4453
60	62	4	0	0	3	1	3	6	16.2162	1	0	0	68.4453
44	62	5	0	2	3	1	3	4	27.6596	1	0	0	71.7571
2	62	2	0	2	2	1	1	5	24.2424	0	0	0	70.1932
55	62	10	2	0	5	2	1	3	9.92366	1	0	1	58.1417
74	63	6	1	0	3	1	3	5	17.8571	1	0	1	71.6651
59	63	3	0	0	2	1	1	2	16.1765	0	0	0	69.3652
63	63	5	2	0	3	2	1	4	27.4194	1	0	1	68.4453
69	63	4	1	0	2	2	4	4	9.61538	0	0	0	69.0892
64	63	5	2	0	2	2	2	1	26	0	0	1	70.4692
82	63	2	1	0	3	2	2	4	26	1	0	1	70.4692
78	63	3	0	0	2	3	3	2	7.93651	0	0	0	72.1251
17	63	2	0	0	2	1	1	3	25.4902	0	1	0	66.0534
9	63	9	0	0	3	1	2	5	10.1852	1	0	0	65.7774
80	63	4	1	0	3	1	2	4	12.2642	1	0	1	65.3174
75	63	7	2	0	2	1	2	1	7.47664	0	0	1	65.6854
27	63	1	0	1	3	1	2	5	18.3099	1	0	0	67.5253
72	63	1	1	0	2	1	1	2	17.1875	0	0	1	63.4775
0	64	6	0	0	2	2	4	2	19.403	0	0	0	73.4131
83	64	1	1	0	2	1	1	2	5.67376	0	1	1	70.5612
68	64	5	2	0	3	3	1	4	13.1868	1	0	1	76.7249
15	64	7	1	1	2	1	3	0	4.91803	0	0	1	68.0773
76	64	4	2	0	2	1	1	3	18.0952	0	0	1	71.6651
1	64	3	1	1	2	1	2	5	26.1538	0	0	0	69.4572
31	64	3	0	0	3	2	1	6	6.20155	1	0	0	65.6854
74	64	7	0	0	3	2	2	7	22.7273	1	0	0	70.0092
63	64	6	1	0	2	1	4	5	14.9254	0	0	1	68.0773
8	64	4	0	1	2	1	2	3	17.1875	0	0	0	67.9853
67	64	1	0	0	2	1	1	3	20	0	1	0	69.0892
0	64	3	0	0	2	1	1	3	14.6067	0	0	0	66.6053
56	64	5	2	0	3	2	1	4	8.18182	1	0	1	67.4333
31	65	2	0	1	2	1	1	5	35.0877	0	1	0	73.6891
83	65	2	1	0	2	2	2	3	23.8095	0	0	1	68.9052
27	65	8	1	0	3	2	3	5	17.1875	1	0	1	67.9853
88	65	4	2	1	3	1	3	4	20.8333	1	0	1	70.7452
78	65	1	1	0	2	1	1	3	26.9841	0	1	1	70.7452
0	65	8	0	0	3	2	1	1	8.18182	1	0	0	67.4333
38	66	4	1	0	3	2	1	4	16.4706	1	0	1	70.6532
51	66	3	2	0	3	1	1	1	5.67376	0	1	1	70.5612
62	66	3	1	0	2	2	3	2	17.9487	0	0	1	69.5492
74	66	5	3	1	2	1	1	0	14.4737	0	1	1	71.0212
79	66	5	2	0	2	1	2	4	18.75	0	0	1	74.241
35	66	1	1	0	2	1	1	3	16.1765	0	1	1	70.5612
45	66	6	1	0	3	2	2	4	13.4328	1	0	1	68.5373
77	66	6	1	0	3	2	1	5	4.91803	1	0	0	68.0773
32	66	11	1	0	3	2	2	6	25.8065	1	0	0	66.6053
56	66	2	2	1	2	2	1	1	21.1538	0	0	1	67.5253
60	66	4	1	0	3	1	1	4	21.1538	1	0	1	67.5253
54	66	7	1	0	3	1	2	5	8.54701	1	0	0	66.4213
78	67	5	1	0	2	3	3	3	23.75	0	0	1	74.701
75	67	8	2	0	2	1	2	0	5.98291	0	0	0	64.0294
72	67	6	0	0	3	2	2	1	23.0769	1	0	0	68.4453
80	67	11	1	0	5	1	2	3	10.8844	0	0	1	65.4094
48	67	4	3	0	2	2	1	1	8.10811	0	0	1	66.8813
27	67	4	0	0	3	1	1	6	15.7895	1	0	0	70.0092
56	67	12	2	0	3	1	3	7	11.0236	1	0	1	63.3855
61	67	7	3	0	2	1	2	3	24.4898	0	0	1	67.2493
41	67	4	2	0	2	1	1	3	26.4151	0	1	1	68.1693
30	68	10	1	0	5	2	2	3	7.36196	0	0	1	60.0736
93	68	6	1	0	3	2	4	4	17.8082	1	0	1	67.8013
70	68	5	2	0	2	2	1	3	23.1884	0	0	1	70.6532
80	68	6	3	0	3	1	2	7	14.4737	1	0	1	70.2852
64	68	1	1	0	2	1	4	3	13.7255	1	0	1	66.0534
82	68	2	0	1	3	2	2	5	10.5263	1	0	0	69.9172
66	68	12	2	0	3	1	2	8	14.2857	1	0	1	65.5014
3	68	5	2	0	3	2	4	4	10.2362	1	0	1	65.6854
70	68	4	2	0	2	1	2	5	17.3913	0	0	1	67.8933
48	68	2	0	0	2	2	0	2	18.0328	0	0	0	65.9614
67	69	3	1	0	3	2	3	5	18.1818	1	0	1	74.977
2	69	6	0	0	2	2	3	2	25	1	0	0	74.609
76	69	9	1	0	3	2	2	5	17.6471	1	0	1	68.9052
82	69	2	0	0	2	1	1	3	15.3846	0	1	0	71.1132
91	69	2	0	1	2	2	1	5	14	0	0	0	65.6854
42	69	4	2	0	3	1	2	5	28.8889	1	0	0	68.8132
77	70	6	1	0	2	1	5	2	19.403	1	0	0	73.4131
44	70	6	0	0	3	2	1	0	18.75	1	0	0	65.6854
82	70	2	1	0	2	1	1	3	13.2075	0	0	1	72.6771
70	70	14	1	0	2	3	3	2	8.27586	1	0	1	63.1095
81	70	9	3	0	3	1	3	4	21.9178	1	0	1	66.7893
84	70	5	4	0	2	1	2	2	22.7273	0	0	0	70.0092
74	70	3	1	0	2	1	1	2	18.4615	0	1	1	67.1573
86	70	2	0	0	2	1	1	3	18.4615	0	1	0	67.3413
58	70	2	1	0	2	2	1	3	11.3208	0	0	1	66.9733
20	70	5	0	0	3	1	2	4	10.7692	1	0	0	68.3533
92	70	3	2	0	2	1	1	6	11.2676	0	0	1	69.5492
39	70	1	1	0	2	1	1	3	28	0	0	1	70.0092
83	70	5	0	0	3	2	1	4	20	1	0	0	71.7571
80	71	12	1	0	5	2	2	2	10.7143	0	0	1	60.4416
41	71	5	2	1	3	1	4	4	16.6667	1	0	1	69.6412
7	71	2	1	0	2	2	0	5	21.7391	0	1	1	72.6771
65	71	1	0	0	2	2	1	1	13.5135	0	0	0	73.965
62	71	10	0	0	2	2	2	1	6.20155	0	0	0	65.6854
42	71	2	1	0	2	1	1	3	22.0588	0	1	1	70.1932
83	71	3	2	0	2	2	1	2	22.2222	0	0	1	65.4094
87	71	5	1	0	3	1	1	4	16.129	1	0	1	64.0294
38	71	4	2	0	3	2	3	5	13.6364	1	0	1	71.1132
80	71	6	1	0	3	1	3	5	28.7879	1	0	0	72.1251
51	72	4	0	0	3	2	0	3	25.4237	1	0	0	68.2613
71	72	2	1	0	2	4	0	2	4.83871	0	0	1	74.517
88	72	4	1	0	2	3	4	3	16.3934	0	0	0	71.4811
55	72	2	1	0	2	2	2	6	21.2121	0	0	1	74.885
6	72	16	1	0	3	1	6	5	8.75912	1	0	1	65.6854
31	72	2	1	2	2	2	1	3	23.1884	0	0	0	70.6532
67	72	1	1	1	2	1	3	3	16.3265	0	0	1	68.9052
14	72	7	1	1	2	2	3	5	15.1899	1	0	1	69.3652
57	72	5	1	0	2	2	5	3	23.8095	0	0	1	68.9052
66	72	4	1	0	3	2	2	5	24.2424	1	0	1	69.4572
82	72	4	1	0	2	2	1	1	18.4615	0	0	1	67.3413
67	72	8	1	0	3	1	2	8	14.2857	1	0	1	65.5014
1	72	4	1	0	3	1	2	4	15.2778	1	0	1	64.3974
72	73	2	2	0	2	2	2	1	14.4737	0	0	1	72.5851
35	73	1	1	0	2	1	1	4	18.75	0	1	1	74.241
72	73	3	0	0	2	1	1	2	15.4762	0	1	0	66.6973
74	73	2	1	0	2	1	1	2	15.8537	0	1	1	69.4572
43	73	7	0	1	3	1	3	6	20	1	0	0	69.1812
81	73	6	2	1	3	1	3	5	17.9104	1	0	1	69.8252
17	73	1	0	0	2	1	3	8	20.8333	0	0	0	73.0451
59	73	1	1	0	2	1	2	2	25	0	0	1	71.6651
1	73	3	0	0	3	1	1	3	15.2778	1	0	0	64.3974
64	74	6	1	0	5	2	1	4	12.4183	1	0	1	59.8896
63	74	6	1	0	3	1	3	6	21.7391	1	0	0	72.6771
83	74	12	1	0	2	2	2	0	17.9245	0	0	1	62.3735
28	74	5	1	0	2	1	2	0	7.33945	0	0	0	67.2493
37	74	6	1	0	2	1	6	4	18.0952	0	0	1	71.6651
91	74	1	1	0	2	1	1	3	16.2162	0	1	1	68.4453
3	74	3	1	0	2	1	1	5	19.5876	0	0	0	67.2493
71	74	5	1	0	3	1	4	5	23.8095	1	0	1	71.0212
74	74	6	0	0	3	1	1	4	28.3333	1	0	0	68.8132
77	74	1	1	0	2	1	1	1	12.069	0	0	1	71.2971
60	74	6	1	0	3	2	2	5	16.9811	1	0	1	70.5612
85	75	7	1	0	3	2	1	5	23.5294	1	0	1	64.6734
80	75	6	2	0	2	2	1	3	16.1765	0	0	1	69.3652
73	75	3	2	0	2	2	0	4	21.2121	0	0	1	74.885
28	75	11	0	0	2	2	3	1	8.27586	0	0	0	63.1095
51	75	4	1	0	2	1	6	3	23.8095	1	0	0	68.9052
85	75	8	1	1	3	2	1	4	15.2174	1	0	1	68.3533
79	75	4	1	0	2	2	4	3	15.0943	1	0	1	69.6412
27	75	9	3	0	2	1	2	1	8.10811	0	0	0	66.8813
64	75	5	2	0	3	1	1	2	17.8082	1	0	1	69.4572
69	75	3	2	0	2	3	1	2	12.9032	0	0	0	66.7893
70	75	2	1	0	2	2	1	3	14.8148	0	0	1	69.6412
0	76	4	0	0	2	2	2	1	18.1818	0	0	0	74.977
81	76	10	1	0	2	1	2	0	5.98291	0	0	1	64.0294
77	76	7	1	1	2	1	1	3	12.6582	0	0	1	61.5455
74	76	3	2	0	2	2	1	1	15.942	0	0	1	68.0773
33	76	7	2	0	3	2	2	6	15.7895	1	0	1	70.0092
90	76	6	1	1	2	2	2	5	23.5294	0	0	1	69.4572
66	76	7	1	0	3	2	4	5	16.6667	1	0	1	66.9733
65	76	4	2	0	2	2	1	2	10.5263	0	0	1	66.7893
87	76	1	1	0	2	1	1	3	14.2857	0	1	1	70.2852
56	76	3	1	0	2	1	5	2	18.6441	0	0	1	72.1251
71	76	4	0	0	3	1	1	3	28.8889	1	0	0	68.8132
75	77	6	1	0	2	1	1	0	18.75	0	0	1	65.6854
30	77	6	0	0	3	1	2	5	7.36842	1	0	0	70.2852
71	77	8	1	0	2	1	3	1	11.5044	0	0	1	65.4094
54	77	3	2	0	3	2	2	2	18.9655	1	0	1	66.9733
4	77	5	0	1	3	2	2	5	12.3967	1	0	0	65.9614
51	77	4	1	0	2	1	1	3	25.9259	0	1	1	72.6771
40	77	5	0	0	3	2	1	5	11.7647	1	0	0	68.4453
38	77	3	0	1	3	1	4	5	26.4151	1	0	0	68.1693
61	77	4	2	0	2	1	1	1	23.2143	0	0	1	69.0892
53	77	5	3	0	2	1	1	2	17.1875	0	0	1	63.4775
14	77	9	1	0	5	1	2	3	12.6667	0	0	0	57.5897
25	78	12	0	0	3	1	3	5	11.4754	1	0	0	72.3091
82	78	3	1	0	2	1	1	3	17.9487	0	1	1	69.5492
89	78	3	0	1	2	1	1	3	16.6667	0	0	0	72.5851
84	78	11	1	0	3	3	1	4	13.1868	1	0	1	76.7249
86	78	1	1	0	2	1	1	3	23.7288	0	1	1	75.161
63	78	7	1	0	3	2	4	5	13.2075	1	0	0	72.6771
58	78	5	2	0	3	2	2	3	23.0769	1	0	1	68.4453
29	78	1	0	1	2	1	1	2	18.6047	0	1	0	68.8132
98	78	3	2	0	3	1	5	7	10.4478	1	0	1	67.3413
77	78	4	1	0	2	1	1	4	14.7727	0	0	1	65.0414
10	78	8	3	0	2	2	1	1	14.1026	0	0	1	69.8252
15	78	6	0	0	3	2	3	5	13.6364	1	0	0	71.1132
98	78	6	1	0	3	1	2	4	23.4375	1	0	1	68.2613
24	78	3	0	0	3	1	3	4	11.9048	1	0	0	71.1132
2	78	3	1	1	2	1	2	3	8.47458	0	0	0	70.3772
1	79	9	0	0	5	2	0	3	12.4183	1	0	0	59.8896
59	79	8	1	0	3	1	1	4	9.375	1	0	1	72.1251
77	79	6	0	0	2	1	3	0	6.66667	0	0	0	63.1095
78	79	10	2	1	2	1	2	0	12.2642	0	0	0	65.3174
76	79	9	2	0	2	0	3	3	12.8205	1	0	1	70.6532
84	79	5	0	0	3	1	3	8	11.1111	1	0	0	69.0892
71	79	2	2	0	2	1	2	5	17.9104	0	0	1	69.8252
63	79	7	1	0	2	2	1	3	11.6883	0	0	0	69.3652
77	79	6	0	0	3	2	4	5	20.8333	1	0	0	69.9172
86	79	6	1	1	2	1	2	1	10.2362	0	0	1	65.6854
76	80	6	1	0	2	2	1	2	9.40171	0	0	1	66.7893
68	80	4	1	0	2	2	2	1	15.1899	0	0	1	76.081
75	80	7	3	0	2	2	4	2	15.8537	0	0	0	69.4572
0	80	6	0	0	2	1	5	10	10.8911	0	0	0	65.9614
0	80	3	1	1	2	2	2	3	13.3333	0	0	1	70.7452
99	80	9	3	0	3	1	8	5	21.978	1	0	1	66.6973
62	80	6	1	0	3	2	2	9	15.1899	1	0	0	69.3652
7	80	10	0	0	3	1	4	4	23.8095	1	0	0	68.9052
68	80	4	1	0	3	1	1	4	11.9048	1	0	1	71.1132
53	80	6	1	0	3	1	1	3	18.0556	1	0	1	64.3054
51	81	3	2	0	3	2	0	5	23.5294	1	0	0	64.6734
78	81	3	1	0	2	2	2	1	15.1899	0	0	1	74.701
88	81	1	0	0	2	1	3	2	12.1622	0	0	0	75.069
79	81	7	1	0	3	1	3	4	15.873	1	0	0	75.989
55	81	1	1	0	2	2	1	2	9.83607	0	0	1	76.173
52	81	2	2	0	2	1	1	3	9.52381	0	1	1	73.6891
3	81	9	2	0	2	0	3	3	12.8205	1	0	1	70.6532
69	81	5	0	0	2	2	4	4	23.1884	0	0	0	70.6532
58	81	4	1	1	2	1	1	4	25	0	1	1	70.2852
49	81	12	0	0	3	1	2	4	7.63889	1	0	0	63.3855
81	81	7	1	0	2	2	2	2	18.8679	0	0	0	68.4453
64	81	5	0	0	3	1	1	4	18.4615	1	0	0	67.3413
34	81	2	1	1	2	1	1	3	23.0769	0	1	1	68.6293
63	81	3	2	0	2	2	2	3	14.8148	0	0	0	69.6412
68	81	5	1	0	3	1	1	3	17.7419	0	1	1	68.9052
74	81	4	0	1	3	1	1	3	24.2424	1	0	0	70.1932
88	81	7	0	0	2	1	2	3	16.4179	0	0	0	67.0653
33	82	3	1	1	3	2	3	4	25.4237	1	0	1	68.2613
38	82	11	1	0	3	1	1	5	3.7037	0	0	0	72.2171
59	82	1	1	0	2	3	1	3	24	0	0	1	72.1251
80	82	3	1	0	2	2	1	1	18.9655	0	0	1	66.9733
39	82	2	1	0	2	2	1	2	10.9375	0	0	1	69.0892
35	82	2	1	0	2	2	1	5	20	0	0	0	68.8132
78	82	3	1	0	3	1	2	5	12.3711	1	0	1	66.6973
0	82	6	1	0	3	1	3	6	11.5385	1	0	0	69.5492
73	82	1	0	0	2	1	1	4	31.8182	0	0	0	67.2493
90	82	4	0	1	2	1	1	3	17.0455	0	0	0	68.2613
38	83	4	1	0	3	2	1	2	12.931	1	0	1	71.9411
81	83	14	3	0	2	1	2	4	5.67376	0	0	1	70.5612
68	83	4	1	0	3	2	2	5	16.6667	1	0	0	72.1251
76	83	6	2	0	3	2	3	6	13.5135	1	0	1	73.965
94	83	7	1	0	3	1	3	5	13.3333	1	0	1	70.7452
19	83	6	1	0	2	1	7	4	21.978	0	0	1	66.6973
89	83	3	2	0	2	1	1	3	27.1186	0	1	1	68.7213
49	83	1	0	1	2	1	2	6	16	0	0	0	67.6173
90	83	4	2	1	2	1	2	1	13.3333	0	0	1	68.1693
75	84	1	0	0	2	2	1	1	19.403	0	0	0	73.4131
85	84	2	1	0	2	2	2	1	17.3077	0	0	0	75.621
42	84	6	1	0	2	2	1	0	10.1852	0	0	0	65.7774
66	84	6	2	0	2	2	1	3	16.1765	0	0	1	69.3652
75	84	8	2	1	3	1	2	5	17.5926	1	0	1	69.5492
52	84	6	2	0	3	2	3	5	35.0877	1	0	1	73.6891
82	84	5	1	0	3	1	1	4	18.6667	1	0	0	72.7691
7	84	5	1	0	3	1	1	4	18.6667	1	0	1	72.7691
84	84	4	1	0	3	1	3	7	11.1111	1	0	1	69.0892
77	84	11	2	0	3	1	3	6	16.2162	1	0	1	68.4453
79	84	2	1	0	3	1	1	4	18.8679	1	0	1	72.1251
84	84	2	0	0	3	2	2	6	15.7895	1	0	0	70.0092
58	84	3	1	0	2	3	0	1	23.8095	0	0	1	71.0212
87	84	6	1	0	2	3	3	2	23.8095	0	0	1	71.0212
68	84	1	0	0	2	2	1	2	18.6441	0	0	0	70.9292
70	84	1	1	0	2	1	1	3	24.2424	0	1	1	68.9052
48	84	4	1	0	3	2	0	4	17.0732	1	0	0	65.6854
74	84	3	0	0	2	1	1	3	14.6067	0	0	0	66.6053
76	84	1	0	0	3	1	2	4	12.2449	1	0	0	69.3652
74	84	4	2	0	3	1	2	4	16.6667	1	0	1	65.9614
7	84	3	1	0	2	1	1	4	14.2857	0	0	0	69.4572
43	84	4	2	0	2	1	1	2	17.7419	0	0	1	68.9052
58	85	2	1	0	2	2	2	1	18.1818	0	0	1	74.977
86	85	7	1	0	2	2	1	4	16.4706	0	0	1	70.6532
61	85	1	0	0	2	3	3	0	11.5385	0	0	0	69.5492
60	85	1	1	0	2	2	0	0	26.1538	0	0	1	70.7452
79	85	5	1	0	3	2	1	5	18.75	1	0	1	75.713
80	85	2	1	0	2	1	1	4	18.75	0	1	1	74.241
68	85	6	2	0	2	2	1	2	10.3093	0	0	1	66.2374
26	85	2	0	0	3	1	3	4	27.6596	1	0	0	71.7571
82	85	3	1	0	3	1	2	6	18.9655	1	0	1	65.5934
40	85	5	1	1	2	1	1	4	17.0732	0	0	0	65.6854
66	85	4	2	0	2	1	2	1	12.069	0	0	1	71.2971
66	86	1	1	0	2	0	2	2	15.1515	0	1	1	71.2052
85	86	4	0	0	2	2	4	4	18.75	0	0	0	74.241
84	86	5	0	0	3	2	2	3	27.5862	1	0	0	74.701
62	86	2	1	0	2	1	3	4	28.0702	0	1	1	75.069
78	86	4	1	0	2	1	5	2	12.1622	0	0	1	75.069
27	86	4	0	0	2	2	1	1	15.873	0	0	0	75.989
34	86	9	1	0	2	1	2	0	10.8844	0	0	1	65.4094
0	86	6	2	0	2	1	3	0	6.66667	0	0	0	63.1095
84	86	4	1	2	2	1	4	3	22.0588	0	0	1	70.1932
91	86	1	1	0	2	1	2	4	18.3673	0	0	1	67.7093
80	86	1	0	0	2	2	1	5	20	0	0	0	68.8132
92	86	3	2	0	2	1	1	3	15.3846	0	1	1	70.9292
38	86	2	0	0	3	1	3	4	21.5686	1	0	0	68.7213
91	87	4	1	0	2	1	1	3	17.9487	0	1	1	69.5492
0	87	3	0	1	2	1	1	3	16.6667	0	0	0	72.5851
86	87	5	1	1	2	2	3	2	16.6667	0	0	1	72.4011
73	87	3	1	1	2	1	2	3	12.3377	0	1	1	66.3293
62	87	5	2	0	2	1	3	5	17.6471	1	0	1	67.0653
83	87	3	1	0	2	1	1	4	9.78261	0	1	1	64.3054
74	87	3	0	0	2	2	3	3	21.9178	0	0	0	66.7893
68	87	3	0	0	2	2	1	2	10.9375	0	0	0	69.0892
59	87	2	0	0	3	1	1	3	14.1026	0	1	0	69.8252
1	87	5	0	0	2	1	2	1	13.7931	0	0	0	65.3174
85	87	1	1	0	2	1	1	7	24.2424	0	0	1	68.9052
27	87	6	2	0	3	2	5	6	17.0732	1	0	1	65.6854
71	87	10	0	0	2	1	2	6	16.4179	0	0	0	67.0653
85	88	4	0	0	3	1	2	4	15.2778	1	0	0	72.6771
64	88	5	0	0	3	2	1	2	12.931	1	0	0	71.9411
81	88	7	1	0	3	2	2	6	23.75	1	0	1	74.701
46	88	4	1	0	3	2	2	5	16.6667	1	0	1	72.1251
82	88	3	1	1	2	1	1	4	8.75912	0	1	1	65.6854
94	88	2	0	0	2	1	2	5	17.9104	0	0	0	69.8252
86	88	1	1	1	2	3	3	2	13.6364	0	0	1	71.1132
20	88	6	0	0	3	1	2	4	23.4375	1	0	0	68.2613
85	88	4	1	0	3	1	2	6	24.4898	1	0	1	67.2493
55	88	1	1	1	2	1	1	2	28.3333	0	1	1	68.8132
82	88	6	1	0	2	2	2	6	28.3333	0	0	1	68.8132
91	88	6	2	0	2	2	1	1	26.9841	0	0	1	70.7452
17	88	6	0	0	3	1	2	4	12.2449	1	0	0	69.3652
81	88	2	1	0	3	1	1	3	15.2778	1	0	1	64.3974
42	88	6	1	0	3	1	2	4	12.2642	1	0	1	65.3174
27	88	2	0	0	3	2	1	3	14.2857	1	0	0	69.4572
75	89	12	3	0	3	2	3	5	22.0339	1	0	1	73.873
57	89	6	1	0	2	1	4	1	15.873	1	0	1	75.989
0	89	10	0	1	2	2	1	2	10.3093	0	0	0	66.2374
1	89	6	1	0	3	3	1	4	9.375	1	0	0	68.4453
86	89	2	2	0	2	1	2	2	20	0	0	1	71.3891
74	89	7	0	0	3	2	1	6	14	1	0	0	65.6854
26	89	6	1	0	2	1	5	3	10.5263	1	0	1	66.7893
36	89	1	1	0	2	1	1	3	18	0	1	1	70.1932
84	89	8	2	0	3	1	3	5	17.7419	1	0	1	68.9052
69	90	3	0	0	3	1	1	3	17.8571	1	0	0	71.6651
12	90	4	0	0	2	1	1	2	12.8205	0	0	0	70.6532
42	90	9	1	0	3	1	4	5	7.93651	1	0	0	68.5373
35	90	3	2	0	2	2	3	5	15.1515	0	0	1	69.3652
96	90	1	1	0	2	1	2	3	17.1875	0	0	1	67.9853
41	90	7	1	0	2	2	3	4	18.6441	1	0	0	70.3772
86	90	1	1	0	2	1	1	2	28.2609	0	1	1	70.5612
76	90	4	1	0	2	1	4	2	21.5686	1	0	1	68.7213
54	90	2	0	0	2	1	1	3	18.8679	0	1	0	68.4453
80	90	10	3	0	3	2	4	5	16.6667	1	0	1	66.9733
67	90	7	1	0	3	2	0	5	18.5185	1	0	1	70.1012
75	91	3	0	1	2	1	1	3	16.6667	0	0	0	72.5851
90	91	4	0	0	2	2	1	1	15.873	0	0	0	75.989
1	91	4	0	0	3	2	1	3	16.1765	1	0	0	69.3652
10	91	4	0	0	3	1	1	5	8.47458	1	0	0	67.1573
4	91	4	0	0	2	4	4	4	17.6471	0	0	0	68.9052
59	91	3	2	0	2	1	1	4	26.1538	0	1	0	69.4572
23	91	9	1	0	3	2	1	5	17.9245	1	0	1	62.3735
51	91	3	0	0	2	1	1	2	20	0	1	0	68.8132
11	91	6	1	0	2	1	1	3	19.0476	0	0	1	64.2134
82	91	4	2	0	3	2	1	6	28.3333	1	0	1	68.8132
7	91	11	1	0	3	1	2	5	16.4179	1	0	0	67.0653
8	92	5	0	0	3	1	2	4	15.2778	1	0	0	72.6771
41	92	6	1	0	2	1	1	2	15.1515	0	0	1	71.2052
85	92	1	1	0	2	2	2	3	15.625	0	0	1	76.3569
87	92	4	1	0	2	2	2	0	23.7288	0	0	0	75.161
1	92	3	0	0	2	1	1	0	18.75	0	0	0	65.6854
29	92	6	2	0	2	2	2	0	11.0236	0	0	1	66.9733
82	92	1	1	0	2	3	1	1	16.9811	0	0	1	74.517
85	92	3	1	0	2	1	6	5	24	1	0	1	72.1251
13	92	2	1	0	3	2	1	3	12.6582	1	0	1	61.5455
68	92	2	1	0	2	1	3	4	21.4286	0	0	0	67.1573
53	92	2	0	0	2	2	1	1	15.0943	0	0	0	69.6412
2	92	8	1	0	2	1	1	5	7.14286	0	0	0	66.2374
67	92	6	1	0	2	2	1	3	8.33333	0	1	0	64.9494
2	92	4	0	0	3	1	3	4	19.3548	1	0	0	71.2052
71	92	3	2	0	2	1	1	2	18	0	0	1	71.0212
86	92	6	1	0	2	1	1	6	11.2676	0	0	1	69.5492
91	92	3	2	0	2	1	2	2	19.1176	0	0	1	69.6412
86	92	1	1	0	2	1	1	2	31.25	0	1	1	70.5612
1	92	6	0	0	5	1	2	3	12.6667	1	0	0	57.5897
74	93	6	1	0	2	2	5	3	25.4237	0	0	0	68.2613
61	93	5	3	1	2	1	3	1	17.8571	0	0	0	71.6651
76	93	7	2	0	2	1	2	4	8.51064	0	0	1	68.5373
84	93	8	1	0	3	2	3	5	9.25926	1	0	1	72.9531
83	93	1	1	0	5	2	0	4	6.15385	1	0	1	61.6375
83	93	5	2	0	2	2	3	3	22.7273	0	0	0	70.0092
1	93	2	0	0	3	2	2	2	22.7273	1	0	0	70.0092
64	93	3	1	0	2	1	2	4	9.25926	0	1	1	63.4775
33	93	4	0	1	2	1	3	3	10.1266	0	0	0	64.7654
40	93	3	1	0	3	1	3	6	15.1515	1	0	0	68.3533
23	93	2	0	0	2	1	1	2	28.7879	0	0	0	72.1251
34	93	4	1	0	2	1	1	3	21.5686	0	1	1	68.7213
8	93	14	2	0	3	2	1	4	21.1268	1	0	0	71.6651
84	93	2	1	0	2	1	1	3	15.3846	0	1	1	71.1132
43	93	1	0	0	2	1	1	3	23.2143	0	1	0	69.0892
1	93	7	0	1	3	1	2	5	20	1	0	0	70.3772
80	93	3	0	0	2	2	1	5	14.2857	0	0	0	69.4572
83	93	1	1	1	2	1	1	2	31.25	0	1	1	70.5612
91	94	10	3	0	3	1	2	4	15.2778	1	0	0	72.6771
96	94	6	1	1	3	1	1	4	18.75	1	0	1	74.241
6	94	10	3	0	2	1	2	3	8.33333	0	0	1	71.9411
76	94	3	1	0	3	2	3	5	35.0877	1	0	1	73.6891
79	94	6	1	0	3	1	1	5	17.6471	1	0	1	68.9052
1	94	3	0	0	2	1	5	7	12.5	0	0	0	68.4453
0	94	12	2	0	5	2	2	4	12.3377	1	0	0	66.3293
79	94	8	1	0	2	3	4	5	24	0	0	0	72.1251
66	94	5	0	0	3	2	0	4	13.4328	1	0	0	68.5373
74	94	2	0	0	3	1	1	4	18.3673	1	0	0	67.7093
67	94	3	1	0	3	1	1	4	15.5844	1	0	1	67.2493
82	94	4	1	0	3	1	2	8	14.2857	1	0	1	65.5014
85	94	3	1	1	3	1	2	1	12.5	1	0	1	71.2971
85	94	8	1	0	2	1	2	5	17.3913	1	0	0	67.8933
90	94	7	1	0	3	1	2	5	8.54701	1	0	1	66.4213
16	94	5	0	0	2	2	0	4	17.6471	0	0	0	61.5455
66	94	8	1	0	5	1	2	3	12.6667	0	0	0	57.5897
0	95	5	0	0	3	1	1	2	9.40171	1	0	0	66.7893
1	95	17	2	0	2	2	1	0	8.47458	0	0	0	67.1573
17	95	4	2	0	2	2	3	3	21.9178	0	0	1	66.7893
75	95	8	2	0	2	2	6	6	6.17284	0	0	1	64.5814
30	95	3	0	0	3	1	3	5	16.6667	1	0	0	65.9614
17	95	1	0	0	2	1	1	3	13.4328	0	1	0	68.5373
71	95	2	1	1	2	2	5	3	23.8095	0	0	1	68.9052
82	95	2	1	0	2	2	3	3	25.4237	0	0	1	71.2052
89	95	9	1	1	3	2	1	4	8.10811	1	0	1	66.8813
60	95	11	1	0	3	1	2	4	10.1266	1	0	0	64.7654
86	95	4	2	0	3	1	2	5	6.66667	1	0	1	63.1095
71	95	3	1	0	3	1	3	4	26.4151	1	0	1	71.2971
57	95	5	0	1	3	1	3	4	19.3548	1	0	0	71.2052
59	95	1	1	0	2	2	1	1	26.9841	0	0	1	70.7452
89	95	5	1	0	3	1	2	4	26.1538	1	0	1	70.7452
9	95	4	0	0	2	2	2	2	17.8082	0	0	0	69.1812
83	95	13	2	0	5	1	2	3	12.6667	1	0	1	57.5897
88	96	3	0	0	3	1	3	4	16.4557	1	0	0	67.2493
91	96	7	1	0	3	2	1	4	14.4737	1	0	1	72.5851
72	96	4	2	0	2	1	1	0	10.7692	0	0	1	68.3533
5	96	2	1	1	2	1	1	2	12.8205	0	0	0	70.6532
46	96	2	1	0	3	2	2	1	23.0769	1	0	1	68.4453
59	96	12	1	0	5	1	2	6	6.15385	0	0	1	61.6375
89	96	3	1	0	2	1	1	3	10.7692	0	1	1	70.5612
18	96	3	0	0	3	2	2	4	27.1186	1	0	0	68.7213
69	96	3	0	1	2	2	1	1	15.1515	0	0	0	68.3533
53	96	3	1	0	2	1	1	4	7.33945	0	1	1	67.2493
0	96	12	1	0	3	1	2	5	13.7931	1	0	0	65.3174
68	96	2	2	1	2	1	1	4	14.6067	0	1	1	66.6053
91	96	5	1	1	3	1	2	4	31.25	1	0	1	70.5612
62	96	1	1	0	2	1	1	3	20	0	1	1	71.7571
38	97	10	1	1	3	1	2	3	13.3333	1	0	0	68.7213
81	97	4	3	0	2	2	2	1	13.1868	0	0	1	76.7249
80	97	4	2	1	3	2	1	0	18.75	1	0	1	65.6854
17	97	6	0	1	2	1	4	4	22.2222	1	0	0	65.4094
99	97	3	2	0	2	1	3	7	19.6429	0	0	0	64.0294
2	97	4	1	2	3	1	1	2	12.1951	0	1	0	69.0892
5	97	5	1	0	3	2	2	4	4.08163	1	0	1	69.8252
80	97	1	1	0	3	1	3	4	16.6667	1	0	1	71.6651
85	97	4	1	1	2	1	1	4	10.1852	0	1	1	65.7774
0	97	1	0	0	2	1	1	3	18	0	1	0	71.0212
53	97	5	1	0	2	1	1	2	14.9254	0	1	1	71.3891
80	97	3	2	0	2	2	2	3	14.8148	0	0	1	69.6412
83	97	6	2	0	3	1	1	4	19.1176	1	0	1	69.6412
83	97	3	1	0	2	1	1	4	15.2778	0	0	1	64.3974
86	98	6	0	0	3	1	2	3	9.40171	1	0	0	66.7893
0	98	5	0	1	3	2	0	2	15.1515	1	0	0	71.2052
25	98	4	1	0	3	2	1	5	12.1951	1	0	0	72.6771
44	98	4	1	0	3	1	1	2	21.4286	0	1	1	69.4572
80	98	10	3	0	3	1	5	6	10.8911	1	0	1	65.9614
7	98	2	0	0	3	2	2	5	10.9375	1	0	0	69.0892
12	98	5	2	0	3	2	2	5	14.7727	1	0	0	65.0414
1	98	6	2	0	3	1	3	7	9.61538	1	0	0	69.0892
89	98	4	1	0	2	1	1	4	13.4021	0	0	1	66.1454
72	98	1	0	0	2	1	1	3	14.7059	0	1	0	69.0892
69	98	4	2	0	3	2	3	5	13.6364	1	0	0	71.1132
39	98	6	0	0	3	2	4	5	20.8333	1	0	0	69.9172
51	98	4	3	1	2	1	2	4	17.8082	0	0	1	69.4572
80	98	3	1	1	2	1	1	4	7.5188	0	1	1	67.2493
89	98	6	1	1	2	1	1	1	17.8082	0	0	0	69.1812
94	99	3	1	0	2	1	1	2	16.6667	0	1	1	69.6412
92	99	1	1	0	2	1	1	2	16.4557	0	1	1	67.2493
89	99	9	1	1	3	1	4	5	19.403	1	0	1	73.4131
80	99	3	0	1	2	2	0	4	11.8644	0	0	0	71.7571
35	99	3	0	0	2	1	1	4	21.2121	0	1	0	74.885
88	99	6	1	0	2	2	5	5	27.4194	1	0	0	68.4453
25	99	6	1	0	3	1	2	7	15	1	0	1	67.8933
44	99	5	1	0	3	1	2	5	19.5876	1	0	0	67.2493
71	99	2	0	0	2	1	1	3	15.3846	0	1	0	70.9292
61	99	5	1	0	2	1	3	3	15.5844	0	0	0	67.2493
69	100	1	0	1	2	2	2	2	18.3673	0	0	0	72.8611
74	100	14	1	0	3	2	1	6	3.7037	0	0	1	72.2171
68	100	5	2	0	2	2	1	4	10.3448	0	0	1	69.1812
61	100	1	1	0	3	1	1	6	27.4194	0	1	1	68.4453
71	100	5	1	0	2	1	1	8	10.8911	0	0	1	65.9614
68	100	4	1	0	3	1	6	5	8.75912	1	0	1	65.6854
95	100	3	1	0	3	2	3	8	25	1	0	1	70.2852
78	100	1	1	0	2	1	1	2	21.978	0	0	1	66.6973
73	100	8	1	1	3	1	2	5	19.6429	1	0	1	64.0294
63	100	2	1	0	2	1	2	6	16	0	0	1	67.6173
77	100	1	1	0	2	1	1	2	28.3333	0	0	1	68.8132
70	100	5	0	0	3	1	4	5	8.57143	1	0	0	67.8933
59	100	1	1	0	2	1	1	4	15.2778	0	0	1	64.3974
81	100	14	3	0	5	2	1	3	12.6667	0	0	1	57.5897
69	101	1	1	0	2	1	1	3	17.6471	0	1	1	73.0451
16	101	4	0	0	2	0	2	2	16.4706	0	1	0	70.6532
63	101	1	0	0	2	1	1	1	19.2308	0	0	0	73.873
78	101	2	1	0	3	2	3	5	9.25926	1	0	1	72.9531
47	101	5	3	1	2	1	1	0	14.4737	0	1	1	71.0212
83	101	2	0	0	2	2	5	5	20.339	0	0	0	69.0892
7	101	5	2	0	3	2	2	3	23.0769	1	0	0	68.4453
80	101	12	2	1	5	2	2	6	10.274	1	0	1	62.2815
59	101	7	0	0	3	1	1	4	7.69231	1	0	0	69.0892
65	101	4	2	0	3	1	2	4	31.8182	1	0	1	67.2493
77	101	10	2	0	3	1	1	4	19.3548	1	0	1	71.2052
56	101	9	1	0	3	1	1	3	7.5188	0	0	1	67.2493
1	102	8	2	0	3	1	2	4	7.74648	1	0	1	70.4692
88	102	9	2	0	3	2	3	5	22.0339	1	0	0	73.873
75	102	4	0	0	2	1	1	3	13.3333	0	0	0	68.7213
83	102	4	1	0	3	1	2	5	8.33333	1	0	1	71.9411
37	102	8	4	0	3	2	1	3	16.6667	1	0	1	72.5851
63	102	5	1	1	2	2	1	0	7.36842	0	0	1	70.2852
63	102	4	0	0	2	1	2	0	7.33945	0	0	0	67.2493
73	102	12	2	1	5	2	2	6	10.274	1	0	1	62.2815
64	102	6	1	0	3	1	1	4	7.63889	1	0	1	63.3855
6	102	7	0	0	3	2	2	4	18.6441	1	0	0	70.9292
64	102	2	1	0	2	1	1	2	18.4615	0	1	1	67.1573
7	102	3	1	0	2	1	1	3	14	0	0	1	65.6854
65	102	3	1	0	2	1	1	3	25	0	1	0	71.6651
82	102	1	1	1	2	1	1	4	14.6067	0	1	1	66.6053
66	102	5	1	0	3	2	3	4	18.3333	1	0	0	67.2493
96	103	5	2	0	2	2	1	3	9.40171	0	0	1	66.7893
43	103	2	2	0	2	2	2	1	14.4737	0	0	1	72.5851
1	103	3	0	0	2	2	1	0	9.27835	0	0	0	70.1012
18	103	5	3	0	3	2	0	0	15.4762	1	0	1	66.6973
6	103	8	1	1	3	1	3	0	13.75	1	0	0	69.6412
81	103	4	3	0	2	2	1	0	12	0	0	1	66.7893
58	103	1	0	1	2	3	3	1	16.9811	0	0	0	74.517
60	103	7	0	0	3	1	3	4	18.6667	1	0	0	72.7691
10	103	9	3	0	3	1	8	5	21.978	1	0	0	66.6973
10	103	13	3	0	3	2	3	6	16.1765	1	0	0	70.5612
79	103	7	2	0	3	2	4	6	16.3636	1	0	0	68.6293
62	103	2	1	0	2	1	1	4	14.7727	0	1	0	65.0414
88	103	7	1	0	3	1	2	3	11.3636	1	0	0	64.1214
35	103	4	1	0	3	1	1	4	10.1266	1	0	1	64.7654
65	103	3	2	0	2	1	3	2	23.2143	0	0	1	69.0892
68	103	8	0	0	3	2	1	4	20	1	0	0	71.7571
59	104	3	1	0	3	1	1	5	18.1818	1	0	0	74.977
19	104	2	1	0	2	0	2	3	15.3846	0	1	1	74.425
52	104	15	1	0	3	1	2	4	7.74648	1	0	1	70.4692
76	104	6	0	0	3	2	2	7	18.75	1	0	0	74.241
58	104	9	2	0	3	1	3	4	28.0702	1	0	1	75.069
65	104	2	1	0	2	1	2	2	15.8537	0	0	1	69.4572
39	104	16	0	1	5	1	3	4	11.3772	0	0	0	61.5455
75	104	6	3	0	3	1	3	6	21.4286	1	0	1	67.1573
6	104	7	1	0	3	2	1	4	13.0435	1	0	0	67.2493
26	104	3	1	1	2	1	1	2	20.339	0	1	1	68.7213
17	104	1	0	0	3	1	1	4	10.5263	1	0	0	69.9172
63	104	12	2	0	2	1	1	4	11.7647	0	0	1	68.4453
64	104	3	2	0	2	3	4	2	20.8333	0	0	1	69.9172
90	104	4	1	0	2	1	1	2	20.8333	0	0	0	70.7452
67	104	3	0	0	2	1	1	4	25.7143	0	0	0	71.7571
63	104	4	0	0	3	1	1	2	24.2424	1	0	0	70.1932
78	105	5	2	0	2	2	1	3	9.40171	0	0	1	66.7893
19	105	4	1	0	2	1	1	3	12.931	0	1	0	71.9411
80	105	3	1	0	3	1	3	4	28.0702	1	0	1	75.069
59	105	4	3	0	2	1	1	2	9.375	0	1	1	72.1251
84	105	3	1	0	3	2	1	5	18.75	1	0	1	75.713
53	105	7	0	1	3	1	2	5	17.5926	1	0	0	69.5492
88	105	6	1	1	3	0	3	3	12.8205	1	0	1	70.6532
72	105	10	1	1	3	2	1	4	27.4194	1	0	1	68.4453
80	105	8	1	0	5	2	2	5	11.3772	0	0	1	61.5455
63	105	7	0	1	2	1	4	1	8.13008	1	0	0	67.1573
85	105	6	1	0	3	2	2	6	18.9655	1	0	0	66.9733
22	105	7	1	0	3	2	2	2	18.6441	1	0	1	70.3772
73	105	2	1	0	2	1	2	4	23.5294	0	0	1	69.4572
2	105	3	0	0	2	1	1	4	16.4179	0	1	0	67.0653
76	106	11	1	0	5	2	2	3	7.36196	0	0	0	60.0736
41	106	3	1	0	2	1	1	3	23.5294	0	1	1	64.6734
73	106	5	3	0	3	1	4	7	16.3934	1	0	1	71.4811
1	106	4	1	1	2	2	1	4	13.7615	0	0	1	74.057
6	106	4	1	0	3	1	4	0	23.8095	1	0	1	68.9052
76	106	6	1	0	3	2	3	3	20	1	0	0	70.6532
73	106	3	1	0	3	1	4	7	18.6047	1	0	1	68.8132
34	106	1	1	0	2	1	1	3	12.3377	0	1	1	66.3293
52	106	1	0	0	2	2	1	3	17.6471	0	0	0	67.0653
0	106	11	2	0	2	2	4	2	8.27586	0	0	0	63.1095
35	106	5	0	2	2	2	2	5	15	0	0	0	67.8933
63	106	8	2	1	3	2	1	6	17.4603	1	0	0	68.0773
74	106	4	1	0	2	2	3	3	27.1186	1	0	0	68.7213
80	106	3	1	1	2	2	1	5	23.4375	0	0	0	68.2613
62	106	4	3	0	2	2	3	2	27.6596	0	0	1	71.7571
53	106	5	1	0	3	1	3	4	8.98876	1	0	1	63.2015
62	106	5	1	0	2	1	2	4	10.7692	0	0	0	68.3533
77	106	6	1	1	3	1	2	5	28.8889	1	0	1	68.8132
71	106	7	2	0	2	1	1	3	14.6067	0	0	1	66.6053
31	106	5	1	0	3	2	3	4	11.7117	1	0	1	66.6973
79	106	11	0	1	3	1	2	5	11.0092	1	0	0	65.6854
83	106	6	2	0	2	1	1	3	17.3913	0	1	1	67.8933
1	106	7	2	0	3	1	2	5	7.47664	1	0	1	65.6854
3	106	14	3	0	5	2	1	3	12.6667	0	0	0	57.5897
5	107	13	0	0	5	2	1	4	12.4183	1	0	0	59.8896
77	107	4	0	0	2	2	2	1	16.6667	0	0	0	69.6412
46	107	2	1	0	2	1	1	3	14.4737	0	1	1	72.5851
40	107	2	1	1	2	1	1	3	12.931	0	1	1	71.9411
59	107	3	1	0	3	2	2	3	16.9811	1	0	1	76.081
81	107	9	3	1	2	3	0	0	7.29167	0	0	0	66.6053
80	107	6	4	0	2	1	4	0	8.57143	0	0	1	67.8933
2	107	4	0	0	3	1	2	4	8.75912	1	0	0	65.6854
83	107	12	2	0	5	2	2	4	12.3377	1	0	1	66.3293
63	107	2	0	1	2	2	1	1	18.9655	0	0	0	66.9733
88	107	5	1	0	2	1	1	4	14.7727	0	0	1	65.0414
15	107	4	2	0	3	1	1	3	18.6441	0	1	1	70.3772
36	107	6	1	0	3	1	3	5	28.7879	1	0	0	72.1251
34	107	9	0	0	3	2	4	5	20.8333	1	0	0	69.9172
74	107	5	1	0	3	2	1	1	8.33333	0	0	0	64.9494
49	107	4	1	0	3	1	1	4	16.6667	1	0	1	66.9733
57	107	8	2	0	3	1	2	5	11.1111	1	0	0	62.9255
26	107	1	0	0	2	1	1	3	23.0769	0	1	0	68.6293
82	107	3	0	0	2	1	5	2	8.77193	0	0	0	68.6293
97	107	2	0	0	2	1	1	1	20	0	0	0	71.0212
69	108	7	1	0	5	1	1	2	12.4183	0	0	1	59.8896
83	108	5	3	0	3	1	4	7	16.3934	1	0	1	71.4811
75	108	1	0	0	2	1	2	3	27.5862	0	0	0	74.701
80	108	11	2	0	2	2	1	0	8.33333	0	0	1	64.9494
63	108	2	1	0	2	1	2	2	15.8537	0	0	1	69.4572
58	108	2	2	0	2	1	2	5	17.9104	0	0	1	69.8252
1	108	6	0	0	2	1	4	3	22.0588	1	0	0	70.1932
65	108	1	1	0	2	3	1	3	24	0	0	1	72.1251
90	108	6	0	0	3	1	4	5	11.4286	1	0	0	72.7691
73	108	2	1	0	2	1	1	2	20	0	1	1	67.8013
98	108	4	0	0	3	2	2	4	26	1	0	0	70.4692
23	108	3	1	0	3	1	1	4	13.6364	1	0	1	71.1132
79	108	11	2	0	3	2	1	1	8.33333	0	0	1	64.9494
88	108	11	3	0	3	1	2	5	11.1111	1	0	1	62.9255
80	108	2	1	2	2	1	4	2	26.4151	0	0	1	71.2971
61	108	3	1	0	3	1	1	4	14.9254	1	0	1	71.3891
59	108	4	1	0	3	2	2	5	14.6067	1	0	1	66.6053
84	108	3	1	0	2	1	1	2	14.2857	0	1	0	69.4572
40	108	1	1	1	2	1	1	2	31.25	0	0	1	70.5612
90	109	7	2	0	2	1	8	2	13.8889	1	0	1	72.4931
67	109	10	5	0	2	1	3	2	12.1622	0	0	0	75.069
77	109	5	1	0	3	2	1	5	23.7288	1	0	1	75.161
68	109	4	1	0	3	1	2	5	20.339	1	0	0	69.0892
2	109	7	1	0	3	1	3	4	10.7692	1	0	0	70.5612
3	109	12	0	0	3	2	1	4	11.6883	1	0	0	69.3652
81	109	6	2	1	2	2	3	5	15.1515	0	0	1	69.3652
92	109	1	1	0	2	3	2	3	4.08163	0	0	1	69.8252
81	109	4	2	0	2	2	4	1	16.9492	0	0	0	70.0092
0	109	6	0	0	3	1	1	4	12	1	0	0	66.7893
61	109	2	0	0	2	1	1	4	11.7647	0	1	0	68.4453
90	109	5	1	0	2	2	3	3	11.3208	0	0	1	66.9733
89	109	2	0	0	2	2	1	2	26.4151	0	0	0	68.1693
81	109	4	1	1	2	1	2	1	18.6441	0	0	0	72.1251
25	109	6	1	0	3	1	1	4	11.1111	1	0	1	70.4692
6	109	3	0	0	3	1	2	4	10.7692	1	0	0	68.3533
38	109	5	0	0	3	1	1	3	17.0213	1	0	0	66.3293
73	110	8	1	0	5	2	2	2	10.7143	0	0	1	60.4416
64	110	6	1	0	2	2	1	2	9.40171	0	0	0	66.7893
75	110	2	1	0	2	0	2	3	16.6667	0	1	1	73.6891
76	110	5	3	1	2	1	3	1	17.8571	0	0	1	71.6651
3	110	7	0	1	2	2	2	0	17.9245	0	0	0	62.3735
20	110	5	1	0	2	3	0	1	18.6667	0	0	0	72.7691
2	110	3	1	0	3	1	2	5	8.47458	1	0	1	67.1573
75	110	1	0	0	2	2	4	5	27.4194	0	0	0	68.4453
85	110	3	1	0	5	1	1	5	10.274	1	0	1	62.2815
71	110	14	0	0	2	2	3	1	8.27586	0	0	0	63.1095
69	110	1	1	0	2	1	2	2	17.0213	0	0	1	71.6651
26	110	4	0	0	3	2	0	4	9.375	1	0	0	68.4453
86	110	4	4	0	3	2	2	6	18.9655	1	0	1	66.9733
87	110	8	3	0	2	2	1	1	14.1026	0	0	1	69.8252
43	110	4	0	1	2	2	1	5	23.4375	0	0	0	68.2613
9	110	4	0	1	3	1	4	5	23.8095	1	0	0	71.0212
0	110	6	0	0	3	2	3	4	7.93651	1	0	0	72.1251
62	110	3	0	0	3	1	1	4	28.2609	1	0	0	70.5612
0	110	5	1	0	3	1	1	3	18.0556	1	0	0	64.3054
82	110	8	0	0	3	1	1	5	9.40171	0	0	0	67.4333
1	110	8	1	1	3	1	2	4	18.3099	1	0	0	67.5253
82	111	2	1	0	2	2	0	4	25.4237	0	1	1	68.2613
77	111	5	2	0	2	2	2	5	16.4557	0	0	1	67.2493
75	111	5	3	1	2	1	3	1	17.8571	0	0	1	71.6651
76	111	7	3	0	3	1	3	5	15.1899	1	0	1	76.081
95	111	5	1	0	3	3	2	6	17.3077	1	0	1	75.621
44	111	1	1	0	2	1	2	0	15.4762	0	0	1	66.6973
47	111	3	0	0	3	1	2	0	20.339	1	0	0	69.0892
37	111	6	0	0	3	2	3	6	13.5135	1	0	0	73.965
75	111	4	0	0	3	2	0	7	17.8082	1	0	0	67.8013
11	111	7	0	0	3	1	3	6	16.2162	1	0	0	68.4453
79	111	2	1	0	2	2	2	1	10.9091	0	0	1	69.8252
42	111	12	2	1	3	1	3	6	20	1	0	0	67.8013
61	111	2	1	0	2	1	1	3	11.9048	0	1	1	71.1132
52	111	5	0	0	3	2	1	5	17.8082	1	0	0	69.4572
50	111	3	1	0	3	2	3	5	15.3846	1	0	1	71.1132
84	111	5	1	0	3	1	1	4	18.8679	1	0	1	68.4453
83	111	4	2	0	3	1	2	4	24.2424	1	0	1	68.9052
71	111	4	1	0	3	2	1	5	9.40171	1	0	1	67.4333
54	111	3	1	0	2	1	1	3	18.3333	0	1	1	67.2493
4	111	1	1	0	2	1	1	2	17.7419	0	0	1	68.9052
64	111	2	1	0	2	2	0	4	20	0	0	1	71.7571
2	112	9	2	0	3	1	2	4	6.4	1	0	0	69.6412
48	112	6	0	0	3	2	1	0	25	1	0	0	74.609
85	112	7	1	0	2	1	3	0	4.91803	0	0	1	68.0773
84	112	3	1	0	2	1	2	3	11.3772	0	1	1	61.5455
0	112	12	1	0	3	1	3	6	8.13008	1	0	0	67.1573
67	112	3	2	0	2	1	3	7	19.6429	0	0	1	64.0294
21	112	3	0	0	3	1	1	4	19.2982	1	0	0	68.4453
64	112	1	1	0	2	1	2	3	27.1186	0	0	1	68.7213
1	112	3	1	0	2	1	1	1	16.2162	0	0	0	68.4453
1	112	3	1	2	3	1	1	4	16.0714	1	0	1	68.3533
1	112	3	2	0	2	1	4	5	14.9254	0	0	1	68.0773
83	112	5	1	0	3	2	1	4	15.2174	1	0	1	68.3533
46	112	4	2	0	2	1	1	2	16.129	0	1	1	64.0294
92	112	6	3	0	2	2	2	1	26	0	0	1	70.4692
39	112	5	1	0	2	1	1	3	21.1268	0	1	1	71.6651
76	112	2	0	0	3	2	2	4	11.4286	1	0	0	67.2493
88	112	7	1	0	2	1	1	3	19.0476	0	0	1	64.2134
61	112	7	1	0	2	1	2	6	11.1111	0	0	0	62.9255
27	112	2	0	0	3	1	3	1	23.2143	1	0	0	69.0892
82	112	2	1	0	2	1	1	3	14.4928	0	1	1	70.1012
83	112	5	1	0	3	1	2	4	17.3913	1	0	1	67.8933
64	112	9	2	0	3	1	2	4	15.2778	1	0	0	64.3974
57	112	4	2	1	2	1	1	3	28	0	0	1	70.0092
77	113	3	2	0	2	2	0	4	16.6667	0	1	1	72.1251
45	113	13	0	0	2	2	2	0	11.5044	0	0	0	65.4094
32	113	8	3	1	2	2	3	0	12.3967	0	0	1	65.9614
68	113	7	1	0	2	2	1	0	13.2231	0	0	1	67.3413
69	113	2	2	0	2	1	2	5	12.5	0	0	1	68.4453
17	113	3	1	0	2	1	1	5	13.3333	0	1	0	70.7452
82	113	4	1	0	2	1	1	1	16.2162	0	0	0	68.4453
64	113	6	2	1	2	2	3	5	15.1515	0	0	1	69.3652
65	113	2	1	0	3	1	1	3	13.4021	1	0	1	66.1454
0	113	4	3	0	2	2	1	1	8.10811	0	0	1	66.8813
44	113	1	0	0	2	2	2	3	10.5263	0	0	0	69.9172
1	113	14	2	0	3	2	1	4	21.1268	1	0	0	71.6651
66	113	6	2	0	2	1	1	3	8.98876	0	0	0	63.2015
68	113	7	1	0	2	1	2	6	11.1111	0	0	1	62.9255
3	113	6	1	0	3	1	2	5	12.9032	1	0	0	66.7893
74	113	2	0	0	2	1	4	2	26.4151	0	0	0	71.2971
68	113	1	0	0	2	1	1	3	14.4928	0	0	0	70.1012
47	113	2	1	0	2	1	1	4	24.2424	0	1	0	70.1932
82	114	3	1	0	3	1	1	6	17.6471	1	0	1	72.6771
65	114	3	0	1	2	2	0	0	15.1515	0	0	0	68.3533
29	114	6	2	0	3	2	3	6	13.5135	1	0	1	73.965
93	114	1	1	0	3	2	2	1	23.0769	1	0	1	68.4453
90	114	4	0	0	3	1	4	5	7.93651	1	0	0	68.5373
13	114	10	0	0	3	1	2	4	7.63889	1	0	0	63.3855
16	114	4	0	0	3	2	1	6	17.7215	1	0	0	66.8813
83	114	6	1	0	3	1	2	4	23.4375	1	0	0	68.2613
20	114	3	1	1	2	1	1	2	28.7879	0	0	1	72.1251
60	114	9	1	1	3	2	1	4	7.33945	1	0	1	67.2493
76	114	2	0	0	2	1	1	3	14	0	0	0	65.6854
9	114	6	0	1	3	1	1	5	25.8065	1	0	0	66.6053
81	114	2	0	0	2	1	1	2	23.0769	0	0	0	68.6293
64	115	6	0	0	2	3	4	3	18.1818	0	0	0	74.977
71	115	9	2	1	2	1	1	3	12.931	0	0	1	71.9411
78	115	2	0	0	3	1	5	6	13.8889	1	0	0	72.4931
89	115	14	1	0	2	1	2	0	10.7692	0	0	1	62.7415
62	115	5	2	0	3	1	3	5	17.9104	1	0	1	69.8252
85	115	9	4	0	2	1	1	2	21.978	0	0	1	66.6973
72	115	4	0	0	2	1	2	1	7.29167	0	0	0	65.9614
41	115	7	0	0	2	1	1	4	14.7727	0	0	0	65.0414
79	115	1	1	0	2	1	3	2	18.8679	0	1	1	72.1251
21	115	6	1	0	2	2	1	1	15.3226	0	0	0	67.9853
78	115	4	1	0	2	1	3	1	18.4615	0	0	1	67.1573
58	115	3	0	0	2	1	2	2	21.5686	0	0	0	68.7213
53	115	4	0	0	3	1	3	4	21.5686	1	0	0	68.7213
59	115	4	3	0	2	2	1	1	16.6667	0	0	1	66.9733
0	115	5	1	0	3	1	1	5	25.8065	1	0	0	66.6053
6	115	4	1	0	2	1	1	2	20.8333	0	0	1	70.7452
46	115	6	2	0	2	2	1	1	26.9841	0	0	0	70.7452
85	115	9	2	0	3	1	2	4	15.2778	1	0	1	64.3974
49	115	4	1	0	2	1	2	3	16.6667	0	0	1	65.9614
8	116	6	2	0	3	2	4	5	15.1899	1	0	1	74.701
87	116	3	2	0	2	2	2	2	16.6667	0	0	0	72.4011
54	116	4	3	0	2	1	2	1	35.0877	0	0	1	73.6891
0	116	5	1	0	2	3	0	1	18.6667	0	0	0	72.7691
22	116	1	1	0	2	2	4	5	20.339	0	0	1	69.0892
78	116	12	1	0	3	2	2	5	15.942	1	0	1	68.0773
81	116	2	2	0	2	2	1	1	14.1026	0	0	1	69.8252
52	116	7	1	0	3	2	1	5	17.8082	1	0	1	69.4572
13	116	7	0	0	2	3	3	1	18.4615	0	0	0	67.3413
87	116	3	1	0	3	1	1	4	26.4151	0	1	1	68.1693
5	116	8	0	0	3	1	6	5	18.0556	1	0	0	64.3054
54	116	4	1	0	2	1	1	3	17.0455	0	0	1	68.2613
29	116	4	1	0	3	1	1	5	26.9841	1	0	1	70.7452
81	116	4	2	0	2	1	1	4	7.5188	0	1	1	67.2493
36	116	5	0	0	3	1	2	5	14.4928	1	0	0	70.1012
83	116	2	1	0	2	1	2	3	11.0092	0	0	1	65.6854
65	116	8	2	0	2	1	2	3	16.4179	0	0	1	67.0653
87	116	6	2	0	3	2	0	4	18.0328	1	0	1	65.9614
64	117	7	2	1	3	2	1	4	25	1	0	1	74.609
82	117	3	2	0	3	2	2	3	27.5862	1	0	1	74.701
57	117	4	3	0	2	1	2	1	35.0877	0	0	1	73.6891
32	117	4	1	0	3	2	3	0	18.4615	1	0	1	67.3413
80	117	6	1	0	2	2	1	0	10.1852	0	0	1	65.7774
57	117	1	1	0	2	1	1	5	13.7931	0	1	1	67.6173
4	117	5	0	0	2	2	4	4	23.1884	0	0	0	70.6532
82	117	3	2	0	2	2	1	2	8.95522	0	0	1	70.5612
71	117	3	0	0	3	1	3	8	24	1	0	0	72.1251
88	117	2	1	0	2	1	3	8	20.8333	0	0	0	73.0451
17	117	3	1	0	3	1	3	5	28.7879	1	0	1	72.1251
80	117	2	1	0	2	2	3	2	11.9048	0	0	1	71.1132
58	117	2	1	0	2	2	1	2	26.4151	0	0	1	68.1693
80	117	2	1	0	2	1	1	1	18.6441	0	0	1	69.0892
90	118	2	2	0	2	1	1	3	10.7143	0	1	1	60.4416
62	118	8	2	0	3	1	1	2	11.8644	1	0	1	71.7571
1	118	9	1	0	3	0	7	5	8.25688	1	0	1	73.4131
39	118	6	0	0	2	1	1	3	10.3093	0	1	0	66.2374
33	118	7	1	0	2	2	5	5	27.4194	0	0	1	68.4453
38	118	3	0	0	2	1	3	5	18.3673	1	0	0	67.7093
74	118	6	1	0	3	2	2	5	24.2424	1	0	1	69.4572
17	118	3	1	0	3	1	1	5	20.339	1	0	1	68.7213
85	118	6	0	0	3	3	0	4	6.87023	1	0	0	66.7893
63	118	3	0	0	3	1	3	6	21.1538	1	0	0	67.5253
31	118	4	0	0	3	2	1	6	28.3333	1	0	0	68.8132
70	118	9	1	0	3	2	1	4	8.77193	1	0	1	66.6973
1	118	6	0	0	2	1	2	4	10.7692	1	0	0	68.3533
1	118	7	0	0	2	1	5	1	10.2362	0	0	0	65.6854
77	118	3	1	1	2	1	1	1	17.8082	0	0	1	69.1812
70	118	6	1	0	3	1	1	4	17.8082	1	0	0	69.1812
84	118	4	1	2	2	1	3	4	17.0213	0	0	1	66.3293
63	118	4	1	0	3	1	1	2	16.4179	1	0	1	67.0653
42	118	1	1	0	2	1	1	3	17.6471	0	1	1	61.5455
74	119	8	2	0	3	1	3	4	16.4557	1	0	1	67.2493
17	119	9	0	0	2	2	4	3	17.6471	0	0	0	73.0451
89	119	5	1	1	3	1	3	4	18.3673	1	0	1	72.8611
12	119	2	1	0	2	3	2	1	14.4737	0	0	1	72.5851
54	119	6	1	1	3	1	1	6	18.6667	1	0	0	72.7691
62	119	4	1	0	2	3	4	3	16.3934	0	0	1	71.4811
84	119	7	1	0	2	2	2	1	13.1868	0	0	0	76.7249
3	119	3	1	0	2	1	1	4	16.8675	0	0	1	74.701
59	119	3	1	0	3	1	2	5	17.5926	1	0	1	69.5492
7	119	2	1	0	2	2	1	0	23.7288	0	0	1	75.161
79	119	1	1	0	2	2	4	5	20.339	0	0	1	69.0892
67	119	5	1	0	2	2	1	4	9.78261	0	0	0	64.3054
81	119	2	2	0	2	1	2	2	22.7273	0	0	1	70.0092
60	119	8	2	0	3	2	2	5	12.3967	1	0	1	65.9614
2	119	4	0	0	3	2	2	4	14.1026	1	0	0	69.8252
79	119	3	1	0	3	2	2	4	17.1429	1	0	1	68.9972
66	119	4	1	0	2	1	1	3	21.5686	0	1	1	68.7213
93	119	8	0	1	3	2	1	4	8.33333	1	0	0	64.9494
72	119	4	2	0	2	3	1	2	12.9032	0	0	1	66.7893
83	119	2	1	0	3	1	1	4	25	1	0	1	71.6651
6	120	2	0	0	2	1	5	2	18.3673	1	0	0	72.8611
2	120	2	0	0	3	2	2	7	18.75	1	0	0	74.241
50	120	1	0	0	3	2	2	7	18.75	1	0	0	74.241
48	120	4	1	0	2	1	1	4	20.9677	0	1	0	77.6449
44	120	7	2	0	3	2	2	1	23.0769	1	0	1	68.4453
91	120	4	1	0	3	1	4	7	18.6047	1	0	1	68.8132
48	120	9	1	0	3	1	5	7	10.4478	1	0	0	67.3413
86	120	10	1	0	3	3	1	6	8.27586	1	0	1	63.1095
81	120	5	0	0	3	2	2	6	16.3265	1	0	0	68.9052
41	120	6	0	1	3	1	3	3	22.2222	1	0	0	65.4094
15	120	1	0	0	2	1	1	2	24.2424	0	1	0	69.4572
62	120	6	0	0	3	2	4	5	20.8333	1	0	0	69.9172
94	120	9	1	0	3	2	1	5	9.40171	1	0	1	67.4333
76	120	3	0	0	3	2	1	5	20	1	0	0	71.0212
69	120	3	1	0	3	1	1	5	16.9811	1	0	0	70.5612
62	120	3	1	0	3	1	5	4	28	1	0	1	70.0092
65	121	3	1	0	2	1	5	2	18.9189	0	0	0	74.241
58	121	8	1	0	3	2	1	2	12.931	1	0	1	71.9411
44	121	3	2	0	3	1	1	3	16.9811	1	0	1	76.081
84	121	5	0	0	3	2	1	3	16.1765	1	0	0	69.3652
84	121	5	0	0	2	1	4	0	9.27835	0	0	0	70.1012
80	121	9	0	0	2	1	2	0	12	0	0	0	66.7893
82	121	8	1	0	3	1	3	4	10.7692	1	0	1	70.5612
77	121	6	3	0	3	1	3	6	21.4286	1	0	1	67.1573
49	121	2	0	0	2	1	1	2	15.1515	0	1	0	69.3652
30	121	4	1	0	2	1	1	3	13.0435	0	0	1	67.2493
70	121	3	0	0	2	1	1	2	28.7879	0	0	0	72.1251
87	121	14	2	0	3	2	1	4	21.1268	1	0	1	71.6651
61	121	4	2	0	3	1	3	1	25.4902	1	0	1	66.0534
87	121	4	1	0	3	2	1	4	12.2807	1	0	1	70.1932
27	121	8	1	0	3	1	2	8	14.2857	1	0	0	65.5014
79	121	1	1	0	2	1	1	2	18.5185	0	1	1	70.1012
32	121	5	1	0	3	1	1	4	14.4737	1	0	1	71.0212
41	121	4	1	0	2	1	1	2	14.2857	0	1	1	69.4572
64	121	3	1	0	2	1	1	3	25.7143	0	1	1	71.7571
1	121	8	1	1	3	1	2	4	18.3099	1	0	0	67.5253
3	121	6	1	0	3	1	2	6	16.4179	1	0	0	67.0653
84	122	1	1	0	2	1	1	2	5.67376	0	1	1	70.5612
64	122	14	0	0	3	1	1	5	3.7037	0	0	0	72.2171
1	122	3	0	0	3	1	2	5	8.33333	1	0	0	71.9411
92	122	4	0	0	2	0	2	4	23.75	0	1	0	74.701
79	122	5	2	1	3	2	2	0	26	1	0	1	70.4692
81	122	5	1	0	2	2	2	3	20	0	0	0	69.1812
79	122	8	0	0	3	1	3	5	13.9535	1	0	0	66.8813
0	122	6	0	0	3	2	5	4	12.6582	1	0	0	61.5455
54	122	4	4	0	3	2	2	6	18.9655	1	0	1	66.9733
80	122	3	1	0	2	2	1	5	20	0	0	1	68.8132
84	122	3	2	0	2	1	2	1	13.3333	0	0	1	68.1693
65	122	5	3	0	3	1	4	1	23.8095	1	0	1	71.0212
85	122	5	1	0	2	3	1	1	16.6667	0	0	0	71.6651
75	122	1	1	0	2	2	1	1	20.8333	0	0	1	69.9172
10	122	4	0	0	2	1	2	1	13.7931	0	0	0	65.3174
71	122	3	2	0	2	1	1	1	10.1449	0	0	1	70.6532
13	122	9	0	0	3	1	3	4	17.0213	1	0	0	66.3293
72	122	5	0	0	5	1	1	4	9.92366	1	0	0	58.1417
89	123	7	2	0	3	2	3	5	18.1818	1	0	1	74.977
68	123	3	0	0	2	2	4	2	17.6471	1	0	0	72.6771
75	123	2	0	0	2	1	5	2	17.8571	0	0	0	71.6651
90	123	8	1	0	3	2	1	0	7.63889	0	0	1	63.3855
27	123	1	0	0	3	1	1	4	13.2075	1	0	0	71.2052
84	123	9	1	0	3	1	5	7	10.4478	1	0	1	67.3413
79	123	7	3	0	3	2	3	4	25	1	0	0	70.2852
80	123	7	1	1	3	1	4	4	23.8095	1	0	1	68.9052
75	123	8	3	0	2	1	1	4	12.3711	0	0	1	66.6973
64	123	3	2	0	2	2	1	1	18.4615	0	0	1	67.3413
0	123	4	0	1	3	1	2	4	17.3913	1	0	0	67.8933
54	123	6	1	0	2	2	0	4	20	0	0	0	71.7571
5	124	9	1	1	5	1	1	2	12.4183	0	0	0	59.8896
88	124	7	0	0	3	2	1	3	8.33333	1	0	0	67.8933
94	124	1	1	1	2	1	1	0	17.1429	0	0	1	68.9972
68	124	2	1	0	2	2	0	0	25.4902	0	0	1	66.0534
28	124	12	0	0	5	3	0	5	6.15385	1	0	0	61.6375
84	124	9	2	0	5	2	2	6	11.3772	1	0	1	61.5455
63	124	2	0	0	2	1	1	2	16.3265	0	1	0	68.9052
42	124	2	0	0	2	3	3	4	9.52381	0	0	0	66.2374
82	124	5	1	0	3	1	4	5	7.93651	1	0	1	68.5373
28	124	2	1	0	2	1	3	4	21.4286	0	0	0	67.1573
2	124	4	1	0	3	1	3	2	16.2162	1	0	0	68.4453
75	124	3	2	0	3	2	2	6	18.6441	1	0	1	70.3772
79	124	5	1	1	3	1	3	6	20	1	0	1	67.8013
10	124	5	1	1	3	1	2	4	20	1	0	1	68.8132
65	124	3	1	0	2	1	1	4	12	0	1	0	66.7893
71	124	5	1	1	2	2	1	6	11.7647	1	0	1	68.4453
85	124	2	0	0	3	1	1	3	14.2857	0	1	0	70.2852
41	124	1	1	0	3	2	5	3	17.0455	1	0	1	68.2613
87	124	5	0	0	3	1	2	4	24.2424	1	0	0	68.9052
31	124	7	2	0	3	2	1	5	20	1	0	1	71.0212
86	124	1	0	0	2	1	1	2	31.25	0	0	0	70.5612
48	124	7	0	1	3	1	2	1	8.18182	0	0	0	67.4333
82	125	2	1	0	2	2	1	2	8.33333	0	1	1	67.8933
14	125	2	0	1	2	1	1	3	16.4706	0	0	0	70.6532
87	125	4	2	1	2	2	5	2	21.7391	0	0	1	72.6771
74	125	2	2	0	2	2	0	0	10.3448	0	0	1	69.1812
80	125	4	3	0	2	1	2	5	26.1538	0	0	1	69.4572
60	125	7	2	0	2	2	2	5	17.6471	0	0	1	67.0653
65	125	10	1	1	3	1	3	8	24	1	0	1	72.1251
42	125	8	1	1	2	1	2	1	9.25926	0	0	0	63.4775
85	125	4	1	0	2	1	3	3	16.2162	1	0	1	68.4453
63	125	2	0	0	3	1	1	5	20.339	1	0	0	68.7213
75	125	5	1	0	3	1	2	4	16.3636	1	0	0	69.1812
55	125	6	1	0	3	2	1	5	4.91803	1	0	1	68.0773
68	125	1	1	0	2	1	1	2	18.9655	0	1	1	65.5934
47	125	4	1	0	3	2	3	4	18.3333	1	0	1	67.2493
71	125	8	2	0	2	2	2	4	25.7143	0	0	1	71.7571
49	126	12	0	0	3	1	2	4	6.4	1	0	0	69.6412
87	126	4	1	0	3	2	0	4	25	1	0	1	74.609
71	126	5	1	0	3	1	2	4	20.9677	1	0	1	77.6449
65	126	3	1	0	2	0	2	3	18.0952	0	1	1	71.6651
94	126	3	1	0	3	2	4	5	13.2075	1	0	1	72.6771
75	126	5	3	0	3	2	0	0	15.4762	1	0	0	66.6973
70	126	6	0	0	2	2	1	0	8.77193	0	0	0	66.6973
77	126	7	2	0	3	2	2	5	17.6471	1	0	0	68.9052
85	126	2	0	0	2	1	6	7	17.8082	0	0	0	67.8013
79	126	2	0	0	2	3	3	4	9.52381	0	0	0	66.2374
50	126	3	0	0	3	2	3	7	9.52381	1	0	0	66.2374
38	126	4	2	0	2	2	1	5	15.2174	0	0	1	68.3533
83	126	2	1	0	2	1	1	3	7.84314	0	1	1	67.3413
48	126	2	0	0	2	4	2	2	25.8065	0	0	0	66.6053
57	126	1	0	0	2	2	4	3	26.4151	0	0	0	68.1693
88	127	13	1	0	3	2	4	3	15.1515	1	0	1	71.2052
92	127	6	1	0	2	2	2	0	9.09091	0	0	0	77.7369
5	127	10	0	0	2	2	1	0	6.20155	0	0	0	65.6854
66	127	12	1	0	3	1	2	0	10.7692	0	0	0	62.7415
83	127	9	1	0	3	1	2	5	8.47458	1	0	1	67.1573
14	127	8	0	0	3	1	3	7	16.6667	1	0	0	65.9614
5	127	8	0	1	3	1	3	6	20	1	0	0	67.8013
63	127	5	1	0	2	1	4	2	27.6596	1	0	1	71.7571
58	127	4	3	0	3	1	1	4	11.6667	1	0	1	64.3054
54	127	2	1	0	2	1	2	4	18.9655	0	0	0	65.5934
39	127	5	1	0	2	2	1	1	21.1538	0	0	0	67.5253
50	127	6	1	0	3	1	2	4	12.2642	1	0	0	65.3174
70	127	5	1	1	2	2	2	1	16.9811	0	0	1	70.5612
49	127	4	1	0	2	2	1	5	17.8571	0	0	0	68.4453
1	127	10	1	0	3	1	3	4	17.0213	1	0	1	66.3293
84	128	5	2	0	3	1	3	1	24.5283	1	0	1	72.5851
81	128	2	2	0	2	2	2	0	9.09091	0	0	1	77.7369
75	128	5	2	0	3	1	1	5	10.3448	0	1	1	69.1812
46	128	5	0	0	2	2	1	4	10.274	0	1	0	62.2815
87	128	2	0	0	2	1	3	5	18.3673	0	0	0	67.7093
77	128	2	0	0	2	1	1	4	11.3636	0	0	0	64.1214
1	128	12	1	0	3	2	2	5	15.942	1	0	0	68.0773
89	128	6	0	0	3	2	2	4	26	1	0	0	70.4692
87	128	3	0	0	2	3	0	1	23.8095	0	0	0	71.0212
0	128	6	2	0	3	1	3	4	15.5844	1	0	1	67.2493
83	128	6	0	0	3	1	3	5	16.6667	1	0	0	66.6053
52	128	6	0	0	3	1	1	3	11.1111	1	0	0	62.9255
59	128	11	3	0	3	1	4	5	26.9841	1	0	1	70.7452
71	128	4	1	1	3	1	2	4	26.1538	1	0	1	70.7452
60	128	13	0	0	5	2	1	4	9.92366	1	0	0	58.1417
8	129	8	2	1	5	1	1	2	12.4183	0	0	0	59.8896
0	129	4	1	0	3	2	0	5	23.5294	1	0	0	64.6734
63	129	3	0	0	3	2	3	6	18.9189	1	0	0	74.241
31	129	10	0	0	3	2	1	4	5.67376	1	0	0	70.5612
58	129	10	2	0	2	1	2	4	9.375	0	0	0	72.1251
63	129	6	2	0	3	2	3	4	19.2308	1	0	1	73.873
4	129	7	0	0	2	1	3	0	6.66667	0	0	0	63.1095
2	129	5	0	0	3	1	2	5	8.47458	1	0	0	67.1573
66	129	3	1	0	2	1	5	7	12.5	0	0	1	68.4453
1	129	4	1	0	3	1	4	7	18.6047	1	0	0	68.8132
83	129	4	0	0	3	1	3	3	9.78261	1	0	0	64.3054
44	129	1	1	1	2	2	1	2	10.9375	0	0	1	69.0892
36	129	7	0	0	3	3	3	5	7.89474	1	0	0	69.5492
82	129	6	0	0	3	1	2	4	7.63889	1	0	0	63.3855
8	129	5	1	0	3	1	1	5	20	1	0	1	67.8013
83	129	5	1	0	2	2	1	4	13.0435	1	0	1	67.2493
86	129	1	1	1	2	1	1	4	15.5844	0	1	1	67.2493
86	129	2	1	0	2	1	1	3	26.9841	0	1	1	70.7452
84	129	9	1	0	3	2	2	5	14.6067	1	0	1	66.6053
87	129	6	4	0	2	1	1	4	15.2778	0	0	1	64.3974
74	130	1	1	0	2	4	2	2	12.2807	0	0	1	75.345
69	130	1	1	0	2	3	1	1	16.9811	0	0	1	74.517
11	130	7	0	0	2	1	2	0	12.3967	0	0	0	65.9614
0	130	4	0	0	3	1	2	3	21.978	1	0	0	66.6973
17	130	9	1	0	3	2	3	5	3.50877	1	0	1	68.8132
48	130	7	0	0	2	3	3	1	18.4615	0	0	0	67.3413
66	130	2	0	0	2	0	2	3	12.9032	0	1	0	66.7893
84	130	3	0	0	2	2	1	2	19.3548	0	0	0	71.2052
32	130	3	0	0	2	1	3	4	20	0	0	0	70.3772
1	130	4	0	0	3	1	4	5	8.57143	1	0	0	67.8933
69	130	5	0	1	3	1	2	4	11.2676	1	0	0	69.5492
45	130	2	1	0	2	1	1	1	16.9811	0	0	1	70.5612
80	131	3	0	1	5	2	1	4	10.7143	1	0	0	60.4416
49	131	14	2	0	3	1	3	4	16.4557	1	0	0	67.2493
33	131	4	0	0	2	2	3	3	4.83871	1	0	0	74.517
30	131	2	0	0	2	1	5	1	18.6667	1	0	0	72.7691
2	131	4	2	0	2	0	2	1	16.9811	0	0	1	76.081
71	131	2	0	0	2	2	0	4	11.8644	0	0	0	71.7571
69	131	4	0	0	2	1	1	2	12.8205	0	0	0	70.6532
22	131	1	0	0	2	2	0	0	22.0339	0	0	0	73.873
91	131	6	0	0	2	1	2	0	8.25688	0	0	0	73.4131
1	131	7	1	0	3	3	0	0	15.4762	1	0	0	66.6973
81	131	6	2	0	3	1	7	3	10.3093	1	0	1	66.2374
51	131	7	0	0	2	2	2	1	6.20155	0	0	0	65.6854
3	131	4	0	0	5	2	2	4	12.3377	1	0	0	66.3293
75	131	2	1	0	3	1	2	6	31.8182	1	0	1	67.2493
81	131	3	1	0	2	2	2	2	12.2807	0	0	0	70.1932
28	132	5	2	1	3	1	4	4	16.6667	1	0	1	69.6412
92	132	9	1	0	3	1	2	4	15.2778	1	0	0	72.6771
77	132	1	1	0	2	2	1	3	18.3673	0	1	1	72.8611
1	132	7	1	0	3	2	3	4	16.6667	1	0	0	73.6891
63	132	2	0	0	2	0	2	2	13.3333	0	1	0	68.7213
87	132	8	1	1	3	3	1	0	9.375	1	0	1	68.4453
6	132	9	4	0	2	1	2	0	5.98291	0	0	0	64.0294
82	132	11	0	0	2	2	1	0	11.6667	0	0	0	64.3054
40	132	3	1	0	3	1	2	7	15	1	0	1	67.8933
31	132	2	0	0	2	1	1	5	21.978	0	1	0	66.6973
61	132	5	1	0	3	1	4	5	7.93651	1	0	1	68.5373
65	132	11	1	0	3	2	2	4	11.4286	1	0	1	67.2493
91	132	7	0	0	3	1	3	5	18.8679	1	0	0	68.4453
67	132	10	0	0	2	1	2	4	11.1111	0	0	0	62.9255
81	132	3	1	0	3	1	1	4	11.0092	0	1	1	65.6854
53	132	2	1	0	2	1	1	3	25.7143	0	1	1	71.7571
85	133	7	2	0	3	2	3	5	18.1818	1	0	1	74.977
12	133	4	1	0	2	2	2	1	22.0339	0	0	0	73.873
63	133	3	1	0	3	1	1	4	13.8889	0	1	1	72.4931
74	133	4	0	0	2	2	4	4	18.75	0	0	0	74.241
82	133	3	3	0	2	1	1	4	13.1868	0	1	1	76.7249
82	133	5	1	1	2	2	4	2	15.8537	0	0	1	69.4572
4	133	12	0	2	5	2	2	6	10.274	1	0	0	62.2815
26	133	5	2	0	2	2	3	3	22.7273	0	0	1	70.0092
54	133	7	1	1	2	2	3	4	16.1765	1	0	0	70.5612
40	133	3	1	0	2	1	1	4	6.17284	0	1	0	64.5814
80	133	1	1	0	2	1	2	1	7.93651	0	0	1	68.5373
92	133	2	2	0	2	2	2	2	9.61538	0	0	1	69.0892
73	133	4	0	0	3	2	1	5	16	1	0	0	67.6173
84	133	12	3	0	3	2	3	4	15.3846	1	0	1	70.9292
1	133	3	0	2	2	1	2	4	6.87023	0	1	0	66.7893
82	133	3	0	0	2	1	1	1	18.4615	0	0	0	67.1573
68	133	3	2	0	2	3	1	1	25.8065	0	0	1	66.6053
1	133	4	2	1	2	2	2	2	17.8082	0	0	1	69.1812
83	133	3	1	1	2	1	1	1	25.8621	0	0	0	71.4811
10	134	6	1	0	3	2	3	6	18.9189	1	0	0	74.241
28	134	12	3	0	3	2	3	5	22.0339	1	0	0	73.873
4	134	10	1	1	3	1	5	5	15.625	1	0	0	76.3569
30	134	6	1	0	3	2	0	6	12.1951	1	0	0	68.7213
17	134	4	0	0	3	2	3	7	21.4286	1	0	0	69.4572
86	134	6	2	0	5	2	0	3	12.3377	1	0	1	66.3293
70	134	12	0	0	2	2	1	3	10.274	0	0	0	62.2815
64	134	4	2	1	2	1	1	3	12.3967	0	1	1	65.9614
63	134	4	0	0	3	1	3	4	25.4237	1	0	0	71.2052
20	134	5	1	0	3	1	1	4	14.9254	1	0	1	68.0773
88	134	6	4	0	2	2	3	2	11.4754	0	0	1	69.0892
56	134	5	1	0	3	2	1	4	13.0435	1	0	0	67.2493
23	134	6	1	0	2	2	1	5	17.7215	0	0	0	66.8813
58	134	6	0	0	3	2	4	5	20.8333	1	0	0	69.9172
80	134	2	1	0	2	2	4	2	15.3846	0	0	1	71.1132
66	134	5	1	0	3	1	1	3	18.0556	1	0	0	64.3054
87	134	3	2	0	3	2	0	4	12.2807	1	0	1	70.1932
91	134	4	1	0	3	1	2	5	20	1	0	0	70.3772
72	134	7	1	0	3	2	0	5	18.5185	1	0	0	70.1012
80	134	10	0	0	3	2	1	6	9.40171	0	0	0	67.4333
37	134	1	1	0	2	1	1	3	25.7143	0	1	1	71.7571
82	135	3	0	1	2	1	2	2	17.6471	0	0	0	73.0451
56	135	2	2	0	2	2	3	1	21.7391	0	0	1	72.6771
62	135	2	1	0	2	1	3	1	17.8571	0	0	0	71.6651
85	135	3	2	1	2	2	3	2	17.9487	0	0	1	69.5492
83	135	2	1	0	2	2	2	3	15.625	0	0	0	76.3569
84	135	7	3	0	3	2	1	5	18.75	1	0	0	75.713
79	135	5	1	0	2	2	1	1	15.873	0	0	1	75.989
20	135	10	1	0	2	2	1	0	17.5926	0	0	0	69.5492
63	135	5	0	0	2	2	0	2	16.6667	0	0	0	65.9614
87	135	6	0	0	2	2	3	3	9.09091	0	0	0	69.8252
69	135	3	2	0	2	2	1	5	23.4375	0	0	1	68.2613
31	135	4	0	0	2	3	4	2	16.6667	0	0	0	66.9733
80	135	3	1	0	3	1	3	5	25.4902	1	0	1	66.0534
63	135	4	0	0	2	1	1	2	14.2857	0	0	0	65.5014
62	135	3	2	0	2	1	1	1	23.2143	0	0	1	69.0892
5	135	4	0	0	3	1	2	5	14.4928	1	0	0	70.1012
97	135	3	1	0	2	1	1	2	14.2857	0	1	1	69.4572
72	135	8	2	0	2	2	2	4	25.7143	0	0	0	71.7571
85	135	4	1	0	2	1	1	4	18.3099	0	0	1	67.5253
60	136	5	2	0	2	1	3	1	16.9811	0	0	1	76.081
1	136	2	0	1	2	2	2	2	16.6667	0	0	0	72.4011
1	136	7	0	1	3	1	2	5	17.5926	1	0	0	69.5492
5	136	1	0	0	3	1	1	5	21.4286	1	0	0	69.4572
75	136	8	2	1	3	2	3	5	26.1538	1	0	1	69.4572
49	136	1	1	0	2	1	3	4	20	0	1	1	69.1812
2	136	8	0	0	3	1	3	5	13.9535	1	0	0	66.8813
65	136	9	1	0	5	2	2	6	12.3377	0	0	0	66.3293
62	136	9	3	0	3	1	3	4	21.9178	1	0	1	66.7893
83	136	6	1	0	3	1	1	6	22.7273	1	0	1	70.0092
79	136	4	2	0	2	1	2	3	27.1186	0	0	1	68.7213
81	136	7	5	0	2	1	2	4	13.0435	0	0	1	67.2493
70	136	4	0	0	2	2	3	2	27.6596	0	0	0	71.7571
0	136	7	0	0	3	1	2	5	7.47664	1	0	0	65.6854
36	136	3	1	0	2	2	3	2	18.3333	0	0	0	67.2493
1	136	2	1	0	3	1	3	4	18.6441	1	0	0	69.0892
26	136	2	0	1	3	2	1	5	18.0328	1	0	0	65.9614
95	137	10	1	0	3	2	4	5	15.1899	1	0	1	74.701
31	137	10	2	0	3	0	3	5	16.8675	1	0	1	74.701
43	137	4	0	0	2	1	1	2	16.1765	0	0	0	69.3652
67	137	8	0	0	3	1	2	5	17.5926	1	0	0	69.5492
3	137	7	0	0	3	2	1	0	23.7288	1	0	0	75.161
81	137	1	1	0	2	1	1	2	21.4286	0	1	1	69.4572
53	137	3	1	0	2	1	1	4	6.17284	0	1	1	64.5814
23	137	1	1	1	3	1	1	4	19.6429	1	0	1	64.0294
27	137	5	2	0	3	1	3	4	11.4754	1	0	0	69.0892
77	137	8	1	0	3	1	3	4	16.6667	1	0	1	71.6651
96	137	3	2	0	2	3	4	2	20.8333	0	0	1	69.9172
67	137	1	0	0	2	3	1	3	21.1268	0	0	0	71.6651
5	137	6	0	0	3	1	3	4	11.6667	1	0	0	64.3054
73	137	7	1	0	2	1	2	5	14.2857	0	0	0	65.5014
82	137	7	3	0	2	1	3	5	14.6067	0	0	1	66.6053
64	137	3	1	0	2	1	1	3	18.3333	0	1	0	67.2493
57	137	5	1	0	3	1	5	4	28	1	0	1	70.0092
66	137	2	0	0	3	1	1	4	16.4179	0	1	0	67.0653
51	138	12	1	1	3	1	2	4	8.51064	1	0	0	68.5373
9	138	7	3	0	3	1	3	5	15.1899	1	0	1	76.081
0	138	4	0	0	3	1	1	4	28.0702	1	0	0	75.069
57	138	4	0	0	2	2	3	3	16.6667	0	0	0	72.1251
87	138	7	5	1	2	3	2	1	18.6667	0	0	0	72.7691
78	138	3	1	0	2	3	3	4	17.6471	0	0	0	68.9052
0	138	10	0	0	2	1	3	1	11.5044	0	0	0	65.4094
75	138	2	0	0	2	1	2	2	13.7931	0	0	0	67.6173
36	138	8	0	0	5	2	2	2	11.3772	1	0	0	61.5455
20	138	3	1	1	3	1	3	7	20	1	0	1	70.8372
63	138	2	0	1	2	1	2	2	20	0	0	0	71.3891
83	138	8	2	0	3	2	2	5	12.3967	1	0	1	65.9614
20	138	8	0	0	3	1	2	5	16.129	1	0	0	64.0294
92	138	5	0	0	2	2	1	2	16.3934	0	0	0	70.3772
18	138	4	2	0	2	1	1	4	19.0476	0	1	1	64.2134
55	138	2	2	0	2	1	1	3	18	0	1	1	70.1932
13	138	5	3	0	3	1	1	4	8.77193	1	0	0	66.6973
85	138	2	1	0	2	2	0	3	26.1538	0	0	1	70.7452
65	138	2	0	1	2	1	1	3	12.2449	0	1	0	69.3652
93	138	6	1	0	2	1	1	1	10.1449	0	0	1	70.6532
68	138	8	1	0	3	1	2	4	15.2778	1	0	0	64.3974
1	138	4	1	0	2	1	1	4	18.3099	0	0	0	67.5253
44	138	5	0	0	2	2	0	2	18.0328	0	0	0	65.9614
32	139	8	2	1	5	1	1	2	12.4183	0	0	1	59.8896
87	139	4	1	0	2	1	1	3	12.931	0	0	1	71.9411
3	139	10	1	1	3	1	2	3	13.3333	1	0	1	68.7213
85	139	5	1	0	2	2	5	3	5.55556	0	0	0	76.7249
65	139	10	1	0	3	2	1	5	12.1951	1	0	1	72.6771
77	139	3	3	1	2	1	2	5	12.5	0	0	1	68.4453
59	139	4	0	0	2	2	1	2	11.1111	0	0	0	69.0892
59	139	12	1	0	3	1	3	6	8.13008	1	0	1	67.1573
76	139	5	0	1	3	2	2	9	20	1	0	0	71.3891
83	139	2	0	0	2	1	1	4	13.4021	0	1	0	66.1454
72	139	4	0	1	2	2	2	8	16	0	0	0	67.6173
2	139	4	0	0	3	1	2	4	20	1	0	0	68.8132
86	139	7	1	0	3	2	1	4	13.0435	1	0	1	67.2493
72	139	4	0	1	3	1	4	5	23.8095	1	0	0	71.0212
37	139	5	1	0	2	2	1	2	16.3934	0	0	0	70.3772
1	139	2	1	0	2	1	3	2	16.6667	1	0	1	66.6053
68	139	3	0	0	2	1	2	6	31.8182	0	0	0	67.2493
60	139	1	0	0	2	1	2	3	12.5	0	0	0	71.2971
85	139	5	0	1	3	1	2	5	12.5	1	0	0	71.2971
80	139	9	2	0	3	1	2	4	15.2778	1	0	1	64.3974
63	139	4	1	0	2	2	1	5	17.8571	0	0	1	68.4453
87	139	4	1	2	2	1	1	2	18.3099	0	0	1	70.5612
3	140	7	2	1	5	1	2	4	7.36196	1	0	1	60.0736
69	140	8	1	0	2	1	2	4	7.74648	0	0	1	70.4692
63	140	2	1	0	2	0	2	1	16.9811	0	0	1	76.081
81	140	4	1	0	2	2	2	0	23.7288	0	0	0	75.161
65	140	12	1	0	2	2	1	0	13.2231	0	0	0	67.3413
78	140	2	1	0	2	2	1	3	11.6883	0	0	1	69.3652
82	140	4	2	0	3	2	1	3	17.4603	1	0	0	68.0773
75	140	2	1	0	2	2	0	3	19.6429	0	1	1	64.0294
56	140	3	1	1	2	1	2	3	27.1186	0	0	1	68.7213
38	140	5	2	0	3	1	1	4	7.29167	1	0	1	66.6053
71	140	2	1	0	2	1	1	4	7.43802	0	1	1	64.5814
78	140	4	0	0	2	3	1	1	16.6667	0	0	0	71.6651
73	140	4	1	0	2	1	3	1	18.4615	0	0	0	67.1573
77	140	4	2	0	2	2	1	2	25.4902	0	0	1	66.0534
5	141	13	1	0	5	2	2	3	7.36196	0	0	1	60.0736
85	141	3	2	0	2	2	5	2	16.6667	0	0	1	69.6412
73	141	3	2	0	2	2	5	2	16.6667	0	0	1	69.6412
80	141	5	0	0	2	3	4	2	15.3846	0	0	0	74.425
1	141	7	0	0	2	3	3	3	23.75	0	0	0	74.701
12	141	2	0	0	2	2	2	1	13.1868	0	0	0	76.7249
59	141	2	1	0	3	2	3	5	9.25926	1	0	0	72.9531
81	141	3	2	0	2	1	2	4	12.1951	0	0	1	68.7213
54	141	5	1	0	2	1	1	0	18.75	0	0	1	65.6854
68	141	8	1	0	2	1	3	0	6.87023	0	0	1	66.7893
0	141	3	0	1	2	2	1	2	25	0	0	0	70.2852
64	141	5	0	0	2	2	1	5	8.13008	0	1	0	67.1573
75	141	4	0	0	3	1	3	4	25.4237	1	0	0	71.2052
62	141	5	1	0	3	2	1	4	15.2174	1	0	0	68.3533
54	141	2	2	0	2	1	1	3	13.75	0	1	1	69.6412
59	141	3	0	0	2	1	1	3	7.69231	0	1	0	69.0892
9	141	3	1	1	2	2	2	5	23.4375	0	0	0	68.2613
82	141	7	0	0	3	2	2	4	18.6441	1	0	0	70.9292
88	141	4	2	0	3	2	3	1	15.3846	1	0	0	71.1132
35	141	10	2	0	3	1	3	4	8.98876	1	0	0	63.2015
77	141	9	2	0	3	2	1	4	12.2807	1	0	0	70.1932
44	141	2	0	0	3	1	3	1	23.2143	1	0	0	69.0892
54	141	6	1	0	3	1	3	4	14.9254	1	0	0	71.3891
86	141	1	1	0	2	2	1	5	17.8571	0	0	1	68.4453
78	141	3	2	0	2	1	1	1	25.8621	0	0	1	71.4811
49	142	10	1	0	2	1	2	4	8.51064	0	0	0	68.5373
85	142	3	0	0	3	1	3	5	12.2807	1	0	0	75.345
61	142	4	0	0	2	1	2	5	16.8675	0	0	0	74.701
2	142	5	1	0	3	1	1	4	13.7615	1	0	0	74.057
89	142	5	0	1	2	2	4	3	9.83607	0	0	0	76.173
76	142	3	1	0	3	1	2	5	10.2804	1	0	1	72.7691
56	142	3	0	0	2	1	1	2	15.4762	0	1	0	66.6973
68	142	4	2	0	3	2	1	0	14.8148	1	0	0	69.6412
89	142	6	0	0	2	2	4	6	26.1538	0	0	0	69.4572
46	142	11	1	0	5	1	2	3	10.8844	0	0	0	65.4094
77	142	8	1	0	5	1	2	6	6.15385	0	0	1	61.6375
1	142	14	0	0	2	2	3	1	8.27586	0	0	0	63.1095
82	142	3	0	0	2	1	1	4	17.9245	0	1	0	62.3735
59	142	4	0	1	3	1	3	5	20	1	0	0	69.0892
84	142	4	1	0	3	1	1	4	23.5294	1	0	1	69.4572
64	142	5	3	0	2	1	5	2	23.8095	1	0	1	71.0212
78	142	3	0	0	2	1	2	2	21.5686	0	0	0	68.7213
83	142	9	3	0	3	2	2	4	7.84314	1	0	1	67.3413
64	142	8	2	0	3	1	2	7	19.0476	1	0	1	64.2134
81	142	2	1	0	2	2	3	2	21.1538	0	0	1	67.5253
63	142	6	0	1	2	2	1	1	8.77193	0	0	0	66.6973
54	142	1	1	0	3	1	5	4	28	1	0	1	70.0092
64	143	15	2	1	5	1	3	4	7.36196	1	0	1	60.0736
35	143	2	1	0	2	2	4	1	18.6667	0	0	1	72.7691
65	143	8	1	0	3	1	1	4	9.375	1	0	0	72.1251
70	143	4	2	0	2	3	1	2	12.2807	0	0	1	75.345
0	143	2	1	0	2	1	2	1	35.0877	0	0	0	73.6891
3	143	7	0	0	3	0	2	5	8.25688	1	0	0	73.4131
76	143	2	0	1	2	2	1	1	13.5135	0	0	0	73.965
91	143	10	2	0	3	1	3	6	5.33333	1	0	1	72.2171
65	143	7	3	0	2	2	4	2	15.8537	0	0	1	69.4572
2	143	4	0	0	2	2	2	0	11.5044	0	0	0	65.4094
13	143	8	1	1	3	2	1	5	20.8333	1	0	0	73.0451
49	143	6	0	0	3	1	2	5	19.6429	1	0	0	64.0294
16	143	2	1	0	2	1	2	6	16	0	0	0	67.6173
91	143	2	0	2	2	3	1	3	21.1268	0	0	0	71.6651
86	143	3	0	0	3	1	3	5	18.8679	1	0	0	68.4453
80	143	3	1	1	2	1	1	2	12.5	0	0	1	71.2971
50	143	2	1	1	2	2	2	4	25.7143	0	0	0	71.7571
84	143	6	1	0	2	2	0	4	17.6471	0	0	1	61.5455
81	144	5	2	0	2	2	2	5	16.4557	0	0	1	67.2493
67	144	2	2	0	2	1	1	3	24.5283	0	1	1	72.5851
96	144	3	1	0	3	1	3	4	15.873	1	0	1	75.989
78	144	2	0	0	3	2	3	4	15.7895	1	0	0	67.2493
9	144	4	4	0	3	2	2	6	18.9655	1	0	1	66.9733
65	144	6	0	0	3	1	3	5	20	1	0	0	69.0892
84	144	2	1	0	2	1	1	2	23.5294	0	1	1	69.4572
40	144	6	2	0	2	1	1	3	8.98876	0	0	0	63.2015
100	144	2	1	0	3	1	4	5	26.4151	1	0	1	68.1693
82	144	4	1	0	2	1	1	4	17.0732	0	0	1	65.6854
93	144	8	2	0	3	2	3	4	11.7117	1	0	1	66.6973
14	144	4	0	0	2	2	2	1	16.9811	1	0	0	70.5612
92	144	3	2	1	2	2	1	7	17.8571	0	0	1	68.4453
2	145	7	0	0	2	1	2	3	6.4	1	0	0	69.6412
78	145	14	3	0	2	3	4	2	15.3846	0	0	0	74.425
6	145	10	1	0	3	2	3	4	19.2308	1	0	1	73.873
9	145	5	1	0	3	1	1	4	9.27835	1	0	0	70.1012
85	145	2	0	0	3	0	2	3	13.5135	0	1	0	73.965
94	145	4	1	0	2	1	4	0	11.6667	0	0	0	64.3054
19	145	9	1	0	5	2	2	7	6.15385	0	0	0	61.6375
91	145	4	2	0	2	2	1	2	25	0	0	0	70.2852
75	145	1	0	0	2	2	1	2	8.95522	0	0	0	70.5612
81	145	6	2	0	2	2	4	3	8.95522	0	0	1	70.5612
86	145	4	1	0	2	1	2	4	13.0435	0	0	1	67.2493
45	145	8	3	0	2	2	1	1	14.1026	0	0	0	69.8252
86	145	2	0	0	2	1	3	3	15.5844	0	0	0	67.2493
72	145	3	1	0	2	1	4	3	16.3934	1	0	1	70.3772
58	145	7	1	0	3	1	4	5	25.9259	1	0	0	72.6771
90	145	2	1	0	2	1	3	2	16.6667	0	0	1	66.6053
1	145	7	3	0	2	1	2	3	24.4898	0	0	0	67.2493
79	145	2	1	0	2	1	1	3	25.8065	0	1	1	66.6053
73	145	9	0	0	2	1	2	4	11.1111	0	0	0	62.9255
87	145	2	1	0	2	2	1	1	21.1538	0	0	1	67.5253
90	145	2	0	0	2	0	2	4	17.0455	0	1	0	68.2613
66	145	8	2	0	2	1	6	6	17.0732	0	0	1	65.6854
85	145	2	0	0	3	2	0	4	14.8148	1	0	0	69.6412
79	145	2	1	0	2	1	1	2	16.6667	0	0	1	65.9614
81	145	4	2	0	3	2	1	5	25.8621	1	0	1	71.4811
81	145	3	1	0	3	2	1	4	8.18182	1	0	1	67.4333
87	146	5	1	0	3	2	1	4	25	1	0	0	74.609
7	146	5	0	0	2	1	1	3	13.3333	0	0	0	68.7213
91	146	5	1	0	2	1	2	4	13.7615	0	1	1	74.057
60	146	10	1	0	3	2	3	4	19.2308	1	0	0	73.873
83	146	5	2	0	3	2	3	6	12.1951	1	0	1	68.7213
91	146	16	1	0	5	1	3	4	11.3772	0	0	0	61.5455
75	146	8	0	0	2	2	3	1	8.27586	0	0	0	63.1095
70	146	3	1	1	2	2	1	2	25	0	0	0	70.2852
62	146	8	2	0	2	1	5	3	11.4286	0	0	1	72.7691
56	146	5	0	0	2	2	4	1	9.375	0	0	0	68.4453
74	146	4	1	0	3	2	2	5	24.2424	1	0	0	69.4572
59	146	6	0	0	3	1	2	5	16.129	1	0	0	64.0294
38	146	7	1	1	3	1	3	6	11.5385	1	0	0	69.5492
30	146	4	1	0	3	2	1	5	17.8082	1	0	0	69.4572
83	146	2	1	0	2	1	1	3	11.4286	0	1	1	67.2493
79	146	4	2	0	3	1	2	4	24.2424	1	0	1	68.9052
33	146	9	1	0	3	2	2	5	14.6067	1	0	0	66.6053
80	146	7	0	1	3	1	2	1	8.18182	0	0	0	67.4333
63	146	1	0	0	2	1	1	4	9.92366	0	1	0	58.1417
81	146	6	2	0	5	1	1	3	9.92366	0	0	1	58.1417
84	147	8	0	0	5	1	2	4	7.36196	1	0	0	60.0736
88	147	7	0	0	3	1	2	4	8.51064	1	0	0	68.5373
96	147	7	2	0	3	1	1	4	8.33333	1	0	1	71.9411
2	147	3	1	0	2	3	3	4	17.6471	0	0	1	68.9052
17	147	1	0	0	2	2	2	0	9.09091	0	0	0	77.7369
9	147	11	0	0	3	1	5	7	10.8911	1	0	0	65.9614
81	147	5	0	0	3	1	5	6	10.8911	1	0	0	65.9614
59	147	2	2	0	2	1	1	3	12.3377	0	1	1	66.3293
82	147	5	1	0	3	1	3	7	20	1	0	1	70.8372
1	147	6	0	0	3	1	3	4	14.8148	1	0	0	69.6412
47	147	3	0	0	3	2	0	6	15.1899	1	0	0	69.3652
76	147	2	1	0	2	2	1	1	13.6364	0	0	0	71.1132
10	147	3	1	0	2	1	2	3	10.1266	0	0	0	64.7654
71	147	3	0	0	3	2	2	4	18.6441	1	0	0	70.9292
9	147	1	1	0	2	1	2	4	17.8082	0	0	1	69.4572
13	147	4	0	0	3	1	3	5	25.4902	1	0	0	66.0534
65	147	3	1	0	2	3	0	2	12.9032	0	0	0	66.7893
86	148	5	2	0	2	3	2	3	23.5294	0	0	0	64.6734
86	148	4	1	0	2	2	2	1	15.1899	0	0	0	76.081
78	148	8	0	0	3	2	3	3	20	1	0	0	70.6532
29	148	9	0	0	3	1	2	5	20.339	1	0	0	69.0892
84	148	4	0	0	2	2	4	5	23.0769	0	0	0	68.4453
0	148	6	1	0	3	1	1	7	11.5044	1	0	0	65.4094
83	148	7	1	0	2	1	4	0	9.27835	0	0	1	70.1012
50	148	6	0	1	2	1	2	0	12.2642	0	0	0	65.3174
70	148	3	1	0	2	2	1	3	11.6883	0	0	1	69.3652
84	148	5	0	0	2	1	7	4	21.978	0	0	0	66.6973
68	148	5	3	0	2	1	1	3	13.4328	0	1	1	68.5373
71	148	4	3	0	3	2	2	5	24.2424	1	0	1	69.4572
41	148	3	1	0	2	1	1	5	19.5876	0	0	1	67.2493
1	148	1	0	1	2	2	1	1	20.8333	0	0	0	69.9172
80	148	7	2	0	2	1	1	3	11.6667	0	1	1	64.3054
72	148	3	0	0	2	4	2	2	25.8065	0	0	0	66.6053
74	148	4	1	0	2	1	1	2	14.2857	0	0	0	70.2852
1	148	6	1	0	3	1	4	5	26.9841	1	0	0	70.7452
68	148	13	1	0	2	1	5	1	10.2362	0	0	0	65.6854
24	148	3	1	0	2	1	1	3	11.7117	0	1	1	66.6973
0	148	7	1	0	2	1	1	4	18.3099	0	0	0	67.5253
61	148	6	0	0	5	1	1	3	9.92366	0	0	0	58.1417
74	149	7	0	0	2	1	1	2	12.4183	0	0	0	59.8896
76	149	4	0	0	2	2	2	2	25.4237	0	0	0	68.2613
6	149	5	1	0	2	1	1	3	18.0952	0	0	0	71.6651
49	149	10	1	0	3	0	7	5	18.0952	1	0	0	71.6651
77	149	4	2	0	2	3	1	1	16.9811	0	0	0	74.517
88	149	5	1	0	3	1	2	5	10.2804	1	0	1	72.7691
65	149	6	2	0	3	1	1	4	10.2804	1	0	1	72.7691
77	149	4	1	1	2	2	4	0	20.9677	0	0	1	77.6449
68	149	5	1	0	2	1	2	4	13.9535	0	0	0	66.8813
1	149	13	0	0	3	1	3	4	9.78261	1	0	0	64.3054
78	149	7	0	0	5	2	2	3	10.274	0	0	0	62.2815
74	149	1	0	0	2	1	2	1	22.0588	0	0	0	70.1932
2	149	3	0	0	3	2	1	5	20.8333	1	0	0	73.0451
75	149	7	2	0	3	1	3	4	25.4237	1	0	1	71.2052
89	149	1	0	0	2	2	2	4	15.1515	0	0	0	69.3652
28	149	8	0	0	3	3	0	4	6.87023	1	0	0	66.7893
78	149	8	0	0	3	1	3	1	6.93069	1	0	0	68.1693
2	149	14	2	0	3	2	1	4	21.1268	1	0	0	71.6651
80	149	5	0	0	2	2	4	2	25.8065	1	0	0	66.6053
86	149	5	1	0	3	1	1	3	18.0556	1	0	1	64.3054
86	149	2	1	0	2	1	1	1	16.9811	0	0	0	70.5612
87	149	2	1	0	2	1	3	4	17.0213	0	0	1	66.3293
88	149	4	1	0	3	1	1	3	24.2424	1	0	1	70.1932
7	150	2	0	1	2	3	1	2	15.3846	0	0	0	74.425
80	150	3	1	0	2	2	1	1	13.7931	0	0	1	72.4931
82	150	3	2	0	2	2	0	4	21.2121	0	0	1	74.885
62	150	2	1	1	2	1	2	4	18.75	0	0	1	74.241
77	150	4	0	0	2	2	1	2	9.52381	0	0	0	66.2374
4	150	5	0	0	3	1	2	4	7.63889	1	0	0	63.3855
63	150	9	0	0	3	1	2	5	12.3711	1	0	0	66.6973
25	150	5	1	0	3	1	4	5	25.9259	1	0	0	72.6771
92	150	2	0	0	2	3	2	3	21.1268	0	0	0	71.6651
84	150	2	1	0	2	2	1	3	22.0339	0	0	1	70.1012
58	150	1	1	0	3	1	1	4	14	1	0	1	65.6854
39	150	4	1	0	2	1	3	3	23.0769	0	0	0	68.6293
82	150	3	2	0	2	1	1	2	18	0	0	1	71.0212
51	150	6	1	0	3	1	1	3	7.5188	0	0	1	67.2493
1	150	5	1	0	3	1	1	5	16.9811	1	0	0	70.5612
69	150	8	2	0	3	1	3	5	17.7419	1	0	0	68.9052
71	150	8	3	0	3	1	1	4	17.6471	1	0	0	61.5455
18	151	1	0	1	2	1	2	2	17.6471	0	0	0	73.0451
79	151	11	1	0	3	1	2	5	8.51064	1	0	1	68.5373
13	151	3	1	0	3	1	2	5	17.5926	1	0	0	69.5492
90	151	2	0	0	2	2	4	3	8.95522	0	0	0	70.5612
72	151	1	0	1	2	1	5	6	21.4286	0	0	0	67.1573
91	151	9	2	0	3	1	2	4	9.65517	1	0	1	63.0175
69	151	6	0	1	2	2	1	1	15.3226	0	0	0	67.9853
72	151	3	0	0	2	1	4	2	21.5686	0	0	0	68.7213
3	151	4	1	0	3	1	2	6	24.4898	1	0	0	67.2493
63	151	4	2	0	3	1	2	4	24.2424	1	0	0	68.9052
71	151	4	1	0	3	2	5	6	17.0732	1	0	0	65.6854
84	151	5	0	1	3	1	2	4	11.2676	1	0	0	69.5492
79	151	4	0	0	2	1	1	3	9.40171	0	0	0	67.4333
67	152	8	1	0	3	2	1	5	23.5294	1	0	0	64.6734
4	152	6	0	0	2	1	2	3	7.74648	0	0	0	70.4692
70	152	6	0	0	3	2	1	4	14.4737	1	0	0	72.5851
97	152	4	2	0	2	2	2	1	15.1899	0	0	1	74.701
0	152	6	0	0	3	1	5	6	13.8889	1	0	0	72.4931
90	152	3	1	0	2	2	2	1	17.6471	0	0	1	72.6771
80	152	4	0	1	2	1	2	3	27.5862	0	0	0	74.701
76	152	6	1	0	3	2	2	6	23.75	1	0	0	74.701
1	152	7	0	0	3	2	1	3	16.6667	1	0	0	72.5851
46	152	10	0	2	3	1	3	5	12.2807	1	0	0	75.345
81	152	7	3	0	2	2	4	2	15.8537	0	0	1	69.4572
41	152	1	1	0	2	1	1	3	23.0769	0	1	1	68.4453
9	152	7	0	0	3	2	3	7	21.4286	1	0	0	69.4572
70	152	4	1	0	3	3	3	8	13.7931	1	0	0	67.6173
1	152	4	0	0	2	2	3	4	9.78261	0	0	0	64.3054
86	152	8	0	2	3	3	1	4	9.375	1	0	0	68.4453
68	152	4	0	0	2	1	3	7	19.6429	0	0	0	64.0294
88	152	1	0	0	2	2	2	3	23.8095	0	0	0	68.9052
40	152	1	0	1	2	1	2	3	17.1875	0	0	0	67.9853
73	152	3	0	0	3	2	3	5	17.1875	1	0	0	67.9853
51	152	6	0	0	3	1	1	4	15.942	1	0	0	68.0773
79	152	3	1	0	3	1	4	1	25.9259	1	0	1	72.6771
74	152	5	0	0	3	2	1	5	11.7647	1	0	0	68.4453
85	152	3	1	0	2	1	1	3	17.8082	0	1	0	69.4572
79	152	4	2	0	2	2	4	2	15.3846	1	0	1	71.1132
52	152	2	1	0	2	2	3	2	21.1538	0	0	0	67.5253
85	152	6	1	0	3	1	3	5	23.0769	1	0	1	68.6293
78	152	1	0	0	2	1	1	3	26.9841	0	1	0	70.7452
53	152	2	0	0	3	1	2	2	16.4179	1	0	0	67.0653
79	152	5	1	0	3	1	1	4	17.6471	1	0	1	61.5455
52	153	1	1	0	2	2	2	2	18.3673	0	0	1	72.8611
72	153	8	1	0	2	1	2	4	7.74648	0	0	0	70.4692
73	153	1	0	0	2	2	2	1	22.0339	0	0	0	73.873
84	153	3	1	0	2	2	3	1	21.7391	0	0	1	72.6771
21	153	3	0	1	3	2	2	3	27.5862	1	0	0	74.701
81	153	4	1	0	2	2	1	2	9.83607	0	0	0	76.173
78	153	5	1	0	2	2	2	3	20	0	0	0	69.1812
69	153	1	1	0	2	2	0	0	27.6596	0	0	1	71.7571
1	153	5	1	0	2	1	3	1	9.375	0	0	1	68.4453
76	153	3	1	0	2	2	2	3	17.4603	0	0	0	68.0773
64	153	3	0	0	3	2	2	5	14.7727	1	0	0	65.0414
84	153	3	1	0	2	1	2	2	7.89474	0	0	0	69.5492
84	153	2	0	0	2	1	1	3	15.3226	0	1	0	67.9853
84	153	3	0	0	3	1	3	5	16.3934	1	0	0	70.3772
1	153	10	1	1	3	1	2	3	22.0339	1	0	0	70.1012
82	153	4	1	1	3	1	1	3	19.0476	1	0	0	64.2134
76	153	5	0	0	2	1	3	6	18.9655	1	0	0	65.5934
3	153	4	2	0	3	1	2	6	18.9655	1	0	1	65.5934
63	153	6	1	0	3	1	3	5	23.0769	1	0	1	68.6293
13	153	4	1	0	2	1	3	4	20	0	0	0	70.3772
17	153	5	1	0	2	1	1	4	17.7419	0	1	0	68.9052
65	153	5	0	0	3	1	1	4	17.1875	1	0	0	63.4775
72	154	9	0	0	5	2	2	2	10.7143	0	0	0	60.4416
2	154	11	2	0	3	1	2	3	9.40171	1	0	1	66.7893
2	154	9	2	0	3	2	3	5	22.0339	1	0	0	73.873
1	154	6	2	0	3	2	4	5	15.1899	1	0	1	74.701
88	154	7	2	0	2	1	8	2	13.8889	1	0	0	72.4931
87	154	3	0	0	3	1	1	5	17.6471	1	0	0	68.9052
76	154	6	2	0	2	2	1	2	10.3093	0	0	1	66.2374
76	154	3	0	0	3	1	3	2	20	1	0	0	69.1812
65	154	3	1	0	2	1	4	7	17.9104	0	0	1	69.8252
61	154	4	2	0	3	2	1	0	14.8148	1	0	1	69.6412
11	154	12	2	1	5	2	2	6	10.274	1	0	0	62.2815
2	154	3	0	0	3	1	1	4	8.13008	0	1	0	67.1573
73	154	2	1	1	2	1	2	2	17.0213	0	0	1	71.6651
75	154	7	2	0	2	1	2	1	9.25926	1	0	0	63.4775
77	154	9	2	0	3	2	3	7	9.52381	1	0	1	66.2374
88	154	6	0	0	2	2	3	3	27.1186	0	0	0	68.7213
74	154	4	2	0	2	2	2	3	18.8679	0	0	1	72.1251
82	154	5	0	1	2	1	1	5	19.5876	0	0	0	67.2493
76	154	8	2	1	3	2	4	4	14.7059	1	0	0	69.0892
1	154	5	0	0	3	2	1	4	11.0236	1	0	0	66.9733
50	154	2	0	0	2	1	1	2	28.7879	0	0	0	72.1251
44	154	3	0	0	3	1	3	4	20.8333	1	0	0	70.7452
72	154	7	1	0	3	1	2	4	26.1538	1	0	0	70.7452
64	154	5	0	0	3	2	1	5	8.47458	1	0	0	70.3772
82	154	1	0	0	2	1	1	2	31.25	0	1	0	70.5612
0	155	5	0	0	3	1	1	4	19.403	1	0	0	73.4131
85	155	2	1	1	3	1	4	3	16.3934	1	0	0	71.4811
74	155	2	1	0	2	1	1	3	23.7288	0	1	1	75.161
81	155	9	1	0	3	0	7	5	8.25688	1	0	0	73.4131
76	155	4	1	0	2	1	1	0	5	0	1	1	65.5934
86	155	9	2	1	2	2	3	0	11.7117	0	0	1	66.6973
15	155	10	1	0	3	2	2	9	20	1	0	0	71.3891
10	155	8	0	0	3	2	1	5	23.5294	1	0	0	69.4572
64	155	7	1	1	3	1	3	6	11.5385	1	0	1	69.5492
81	155	2	1	0	2	1	1	2	28	0	1	1	70.0092
40	156	3	0	1	2	1	2	2	17.6471	0	0	0	73.0451
91	156	2	0	0	2	2	2	1	22.0339	0	0	0	73.873
1	156	8	0	0	2	1	1	3	18.0952	0	0	0	71.6651
84	156	3	0	0	3	0	4	5	13.7931	1	0	0	72.4931
80	156	6	3	1	3	2	3	7	21.4286	1	0	1	69.4572
1	156	2	0	0	2	1	1	2	15	0	1	0	67.8933
38	156	6	4	0	2	3	3	2	14.4737	0	0	1	70.2852
82	156	4	1	0	3	1	2	5	19.5876	1	0	1	67.2493
81	156	2	0	0	2	1	1	3	26	0	1	0	70.4692
81	156	8	0	0	2	2	1	2	7.69231	0	0	0	69.0892
78	156	2	1	0	2	2	1	2	7.93651	0	0	1	72.1251
0	156	11	0	0	3	2	1	7	4.37956	1	0	0	64.9494
74	156	1	0	0	2	1	2	1	18	0	0	0	70.1932
89	156	4	1	0	3	2	1	4	14.8148	1	0	1	69.6412
70	156	2	0	0	3	1	2	5	12.069	1	0	0	71.2971
71	156	7	0	0	3	2	3	4	18.3333	1	0	0	67.2493
81	157	7	1	0	2	2	1	4	16.4706	0	0	0	70.6532
68	157	6	1	0	3	2	2	6	17.6471	1	0	0	72.6771
78	157	1	1	0	2	1	1	3	24.5283	0	1	1	72.5851
64	157	7	3	0	3	1	3	5	15.1899	1	0	1	76.081
83	157	2	1	0	2	2	2	1	17.3077	0	0	1	75.621
46	157	5	0	0	3	1	2	5	8.47458	1	0	0	67.1573
70	157	9	0	0	3	2	3	8	15.7895	1	0	0	67.2493
75	157	2	0	0	3	3	3	8	13.7931	1	0	0	67.6173
76	157	1	1	1	2	2	0	0	25.4237	0	0	1	71.2052
70	157	4	2	0	2	1	2	3	27.1186	0	0	0	68.7213
79	157	3	0	0	2	1	1	4	11.3636	0	1	0	64.1214
71	157	4	2	1	2	3	3	2	15.3846	0	0	0	70.9292
76	157	4	3	0	2	2	1	2	25.9259	0	0	1	72.6771
81	157	7	3	0	2	1	2	3	11.0092	0	0	1	65.6854
95	158	6	1	0	3	2	3	4	16.6667	1	0	0	73.6891
1	158	7	0	1	3	1	4	5	19.403	1	0	0	73.4131
79	158	2	1	0	2	1	3	1	18.75	0	0	1	74.241
86	158	1	0	0	2	2	2	1	9.52381	0	0	0	73.6891
39	158	3	1	0	3	2	3	3	20	1	0	1	70.6532
65	158	5	1	1	2	2	4	2	15.8537	0	0	0	69.4572
83	158	1	1	0	2	1	1	6	21.4286	0	0	1	69.4572
69	158	8	1	1	3	2	2	9	15.1899	1	0	1	69.3652
64	158	5	0	1	2	2	2	0	17.9245	1	0	0	62.3735
27	158	7	1	0	2	1	2	0	12	0	0	1	66.7893
80	158	2	0	0	2	1	3	4	21.4286	0	0	0	67.1573
83	158	7	1	0	3	1	3	4	18.8679	1	0	0	72.1251
77	158	8	0	0	3	2	2	5	15.942	1	0	0	68.0773
73	158	3	0	1	2	1	1	3	13.0435	0	0	0	67.2493
48	158	2	1	0	3	2	3	4	15.3846	1	0	1	70.9292
78	158	4	2	0	2	1	3	5	23.4375	1	0	1	68.2613
34	158	4	0	0	3	1	4	5	25.9259	1	0	0	72.6771
84	158	7	3	1	3	2	3	6	12.7273	1	0	1	72.0331
74	158	2	0	1	2	1	1	2	23.0769	0	0	0	68.6293
1	158	2	0	1	2	2	3	5	14.2857	0	0	0	70.2852
84	158	3	0	1	3	1	2	5	28.8889	1	0	0	68.8132
79	158	4	0	0	2	2	2	2	17.8082	0	0	0	69.1812
79	159	7	2	1	3	2	1	3	8.33333	0	0	1	67.8933
77	159	4	1	0	3	1	1	4	14.4737	1	0	1	72.5851
38	159	5	1	0	3	1	1	6	18.6667	1	0	1	72.7691
53	159	8	0	0	3	1	2	5	13.7615	1	0	0	74.057
1	159	6	0	0	3	1	2	5	7.36842	1	0	0	70.2852
85	159	13	0	0	3	1	3	4	9.78261	1	0	0	64.3054
72	159	6	1	0	2	3	1	3	24	0	0	1	72.1251
42	159	4	0	0	3	1	1	6	16.3636	1	0	0	68.6293
98	159	4	1	0	2	2	1	0	23.7288	0	0	0	75.161
75	159	8	1	2	2	2	1	0	11.6667	0	0	0	64.3054
62	159	1	0	0	2	2	2	3	23.8095	0	0	0	68.9052
1	159	5	1	0	2	1	2	2	14.9254	0	0	0	68.0773
91	159	6	0	1	2	2	1	1	15.3226	0	0	0	67.9853
49	159	8	2	0	2	1	2	3	10.1266	0	0	1	64.7654
78	159	3	1	0	2	3	3	2	23.8095	0	0	1	71.0212
16	159	2	0	0	3	2	3	6	12.7273	1	0	0	72.0331
0	159	12	0	0	3	1	2	5	11.1111	1	0	0	62.9255
71	159	6	1	0	2	2	2	6	28.3333	0	0	0	68.8132
88	159	2	0	0	3	1	1	4	7.5188	1	0	0	67.2493
77	159	4	1	0	2	1	2	3	11.0092	0	0	0	65.6854
57	159	2	1	0	2	1	1	2	18.3333	0	0	1	67.2493
98	159	4	0	0	2	1	3	2	17.1875	0	0	0	63.4775
59	160	4	1	0	2	2	4	3	23.5294	1	0	0	64.6734
36	160	2	0	0	2	0	2	3	27.5862	0	1	0	74.701
86	160	4	1	0	2	1	1	4	16.8675	0	0	1	74.701
89	160	4	1	0	2	1	2	5	16.8675	0	0	1	74.701
81	160	4	0	0	2	1	1	2	12.8205	0	0	0	70.6532
32	160	7	0	0	2	1	2	3	8.75912	0	0	0	65.6854
77	160	1	0	0	2	3	1	2	16.3636	0	0	0	68.6293
79	160	2	1	0	2	2	0	2	16.6667	0	0	0	65.9614
23	160	8	1	0	2	1	2	0	18.9189	0	0	0	74.241
2	160	5	2	0	2	2	1	0	18.75	0	0	1	65.6854
75	160	2	1	0	2	1	3	0	6.66667	0	0	1	63.1095
85	160	1	1	0	2	1	1	0	17.1875	0	0	1	63.4775
23	160	4	0	0	2	1	3	5	16.0714	0	0	0	68.3533
51	160	11	1	0	3	2	1	5	13.4021	1	0	0	66.1454
84	160	2	1	0	2	2	1	3	7.29167	0	1	0	66.6053
88	160	5	1	0	3	1	2	4	7.63889	1	0	1	63.3855
63	160	3	2	0	2	2	1	1	14.1026	0	0	1	69.8252
76	160	5	0	0	3	2	1	5	17.8082	1	0	0	69.4572
50	160	8	1	0	3	1	2	5	11.1111	1	0	1	62.9255
92	160	5	2	0	3	1	2	6	31.8182	1	0	1	67.2493
3	160	8	2	0	2	1	6	6	17.0732	0	0	0	65.6854
86	160	4	1	0	3	2	3	4	11.7117	1	0	1	66.6973
52	160	2	0	0	3	1	5	4	8.77193	1	0	0	68.6293
70	160	2	0	0	2	1	1	3	19.1176	0	1	0	69.6412
22	160	2	0	0	2	1	1	3	18.3333	0	1	0	67.2493
60	160	5	0	0	5	1	1	3	9.92366	0	0	0	58.1417
20	161	6	0	0	3	0	2	4	16.8675	1	0	0	74.701
75	161	4	1	0	3	2	3	4	19.2308	1	0	1	73.873
76	161	5	3	0	2	3	2	5	11.8644	0	0	1	71.7571
78	161	11	1	0	5	2	2	5	11.3772	1	0	1	61.5455
64	161	2	2	1	2	1	1	3	21.9178	0	1	1	66.7893
53	161	6	0	0	3	2	1	0	18.75	1	0	0	65.6854
77	161	7	2	0	3	2	2	6	15.7895	1	0	0	70.0092
7	161	5	3	0	2	1	5	2	23.8095	1	0	0	71.0212
0	161	12	2	0	2	1	1	4	11.7647	0	0	1	68.4453
6	161	1	0	0	2	1	1	2	14.2857	0	0	0	65.5014
84	161	6	2	0	2	2	1	1	26.9841	0	0	0	70.7452
62	161	5	2	0	3	1	4	4	14.4737	1	0	0	71.0212
81	161	5	0	0	3	1	4	4	14.4737	1	0	0	71.0212
13	161	11	1	0	3	1	2	4	12.2642	1	0	0	65.3174
84	162	6	2	0	2	2	2	2	25	0	0	1	74.609
4	162	11	2	0	3	1	5	6	13.8889	1	0	1	72.4931
5	162	6	2	0	2	2	3	2	17.9487	0	0	1	69.5492
75	162	1	1	0	2	2	4	3	23.75	1	0	1	74.701
76	162	6	1	0	2	1	1	2	12.1951	0	0	1	72.6771
44	162	2	2	0	2	1	1	3	12.3377	0	1	1	66.3293
75	162	2	1	0	2	2	1	3	17.6471	0	0	0	67.0653
9	162	14	0	0	2	2	3	1	8.27586	0	0	0	63.1095
38	162	11	0	0	3	1	4	5	11.4286	1	0	0	72.7691
41	162	3	0	0	2	2	1	2	22.2222	0	0	0	65.4094
70	162	3	1	0	2	0	2	4	12.6582	0	1	0	61.5455
17	162	1	1	0	2	1	1	0	14.7059	0	0	1	69.0892
60	162	3	1	0	2	2	1	0	11.6667	0	0	1	64.3054
89	162	4	0	0	2	1	2	0	10.2362	0	0	0	65.6854
86	162	6	1	1	3	2	2	6	18.6441	1	0	0	70.3772
72	162	10	0	0	3	1	4	4	7.69231	1	0	0	69.0892
84	162	6	1	0	2	3	3	2	23.8095	0	0	0	71.0212
56	162	5	0	0	3	1	3	4	27.6596	1	0	0	71.7571
41	162	8	2	0	3	1	1	4	16.6667	1	0	0	66.9733
86	162	6	1	0	3	2	1	5	10.7692	1	0	0	62.7415
88	162	1	1	0	2	2	1	2	26.4151	0	0	1	68.1693
14	162	9	2	0	3	1	1	4	14.4737	1	0	0	71.0212
96	162	2	1	0	2	1	1	1	28.8889	0	0	1	68.8132
67	162	3	0	2	3	1	2	5	18.3099	1	0	0	67.5253
85	162	4	3	0	3	1	3	4	17.1875	1	0	1	63.4775
58	163	13	0	1	5	1	2	3	12.4183	0	0	0	59.8896
0	163	2	1	0	2	1	1	3	15.2778	0	1	0	72.6771
76	163	1	0	0	2	2	2	1	16.6667	0	0	0	73.6891
96	163	2	1	0	2	1	3	1	18.75	0	0	0	74.241
81	163	6	1	0	3	2	2	5	16.6667	1	0	1	72.1251
1	163	8	0	0	3	2	4	11	17.8082	1	0	0	67.8013
65	163	10	0	0	5	1	2	3	10.8844	0	0	0	65.4094
7	163	5	1	0	2	1	1	2	21.978	0	0	0	66.6973
1	163	2	0	0	3	1	3	6	13.7255	1	0	0	66.0534
68	163	8	0	0	3	2	1	0	7.63889	0	0	0	63.3855
14	163	5	0	0	3	1	1	3	12.3967	0	1	0	65.9614
27	163	1	1	0	2	3	3	3	15.0943	0	0	1	69.6412
72	163	5	2	0	2	1	2	7	16.129	1	0	1	64.0294
8	163	10	0	0	3	3	0	4	15.3226	1	0	0	67.9853
73	163	3	1	0	3	2	2	4	17.1429	1	0	0	68.9972
82	163	4	0	0	2	1	1	3	15.5844	0	0	0	67.2493
62	163	4	3	1	2	1	2	4	17.8082	0	0	0	69.4572
43	163	2	1	0	3	2	1	4	21.1268	1	0	1	71.6651
80	163	3	1	0	2	1	2	7	19.0476	0	0	1	64.2134
77	163	5	1	0	3	1	1	5	25.8065	1	0	1	66.6053
73	163	1	0	0	2	1	1	4	31.8182	0	0	0	67.2493
88	163	2	1	0	2	1	1	4	7.5188	0	1	1	67.2493
31	163	9	1	0	3	2	2	5	14.6067	1	0	0	66.6053
48	163	8	1	0	2	1	2	5	17.3913	1	0	1	67.8933
0	163	5	0	0	2	1	1	1	17.8082	0	0	0	69.1812
39	163	2	1	1	2	1	1	2	16.6667	0	0	1	65.9614
81	163	3	3	1	2	1	1	3	28	0	0	1	70.0092
70	163	9	0	0	3	1	3	4	18.6441	1	0	0	69.0892
65	164	15	2	1	5	1	2	4	7.36196	1	0	0	60.0736
78	164	6	0	0	3	2	0	6	18.9189	1	0	0	74.241
1	164	2	0	0	3	1	3	4	15.873	1	0	0	75.989
89	164	4	1	0	3	1	1	5	17.5926	1	0	1	69.5492
86	164	3	2	0	2	2	1	2	22.2222	0	0	1	65.4094
1	164	5	0	0	3	2	1	5	17.9245	1	0	0	62.3735
90	164	8	2	0	2	1	2	0	11.7117	0	0	1	66.6973
64	164	4	1	0	3	1	3	5	6.93069	1	0	0	68.1693
62	164	8	1	0	2	1	1	5	7.14286	0	0	0	66.2374
60	164	7	0	0	2	3	3	1	18.4615	0	0	0	67.3413
0	164	4	1	0	3	2	1	4	12.2807	1	0	0	70.1932
51	164	2	0	1	2	1	2	2	18.5185	0	0	0	70.1012
0	164	3	0	0	3	2	1	5	18.0328	1	0	0	65.9614
1	165	7	0	0	3	2	3	4	25.4237	1	0	0	68.2613
64	165	5	1	0	3	2	1	4	16.4706	1	0	0	70.6532
62	165	1	0	0	2	1	2	2	5.67376	0	1	0	70.5612
86	165	7	1	0	3	1	2	6	18.6667	1	0	0	72.7691
80	165	3	2	0	2	1	7	3	15.625	1	0	1	76.3569
79	165	5	0	0	2	1	1	4	16.8675	0	0	0	74.701
81	165	3	1	0	2	2	4	2	35.0877	1	0	1	73.6891
80	165	6	0	0	3	1	5	8	9.83607	1	0	0	67.7093
88	165	13	3	0	5	2	2	4	10.8844	0	0	1	65.4094
74	165	6	1	0	3	1	4	0	14.4737	1	0	1	71.0212
83	165	4	1	1	3	1	3	4	18.8679	1	0	1	72.1251
81	165	4	3	0	3	2	2	5	24.2424	1	0	1	69.4572
89	165	7	1	0	2	1	2	4	9.65517	0	0	1	63.0175
56	165	6	1	0	2	1	4	1	17.1429	0	0	1	68.9972
71	165	3	0	0	3	2	1	5	23.5294	1	0	0	69.4572
35	165	3	0	0	2	2	1	2	11.9048	0	0	0	71.1132
74	165	3	1	0	2	1	3	3	23.0769	0	0	1	68.6293
64	165	9	1	0	3	1	5	4	8.77193	1	0	0	68.6293
46	165	3	2	1	2	2	1	7	17.8571	0	0	1	68.4453
83	165	6	0	1	3	2	2	4	25.7143	1	0	0	71.7571
84	165	2	2	0	2	2	0	4	17.6471	0	0	1	61.5455
71	165	8	1	0	5	1	2	3	12.6667	0	0	0	57.5897
50	166	2	0	0	2	2	0	3	16.4557	0	0	0	67.2493
9	166	7	1	0	3	2	4	3	15.1515	1	0	0	71.2052
69	166	6	2	0	2	1	2	4	13.3333	0	0	1	68.7213
77	166	8	0	0	2	1	1	2	12.1951	0	0	0	72.6771
36	166	7	1	0	3	2	4	11	17.8082	1	0	0	67.8013
88	166	7	2	0	2	2	2	5	17.6471	0	0	1	67.0653
78	166	4	3	0	3	1	3	4	14.8148	1	0	1	69.6412
68	166	4	2	0	2	1	3	0	28.0702	0	0	1	75.069
88	166	4	3	0	2	2	1	0	12	0	0	1	66.7893
64	166	6	1	0	2	1	4	5	14.9254	0	0	0	68.0773
72	166	5	1	0	2	1	1	3	13.0435	0	0	1	67.2493
85	166	8	3	0	2	1	1	4	12.3711	0	0	1	66.6973
80	166	1	1	0	2	1	1	3	24.4898	0	0	1	67.2493
76	166	3	2	0	2	1	1	3	8.98876	0	0	1	63.2015
81	166	5	0	0	3	1	4	5	26.4151	1	0	0	68.1693
63	166	3	1	1	3	2	1	6	28.3333	1	0	0	68.8132
80	166	3	2	0	2	1	1	1	28.125	0	0	0	70.6532
76	166	4	2	1	2	2	2	2	17.8082	0	0	1	69.1812
73	166	2	1	0	2	1	1	4	18.6441	0	1	1	69.0892
75	167	8	0	1	5	1	2	4	7.36196	1	0	0	60.0736
52	167	11	2	1	5	2	2	3	10.7143	0	0	1	60.4416
59	167	11	0	0	3	1	2	6	3.7037	1	0	0	72.2171
70	167	8	0	0	2	1	1	3	18.0952	0	0	0	71.6651
87	167	6	1	0	3	2	3	6	13.5135	1	0	1	73.965
41	167	4	0	1	2	1	4	3	22.0588	0	0	0	70.1932
80	167	6	0	0	3	1	3	8	17.0213	1	0	0	71.6651
17	167	4	2	0	3	2	1	3	17.4603	1	0	0	68.0773
3	167	2	0	0	3	1	2	6	18.3673	1	0	0	67.7093
87	167	8	1	0	3	2	3	0	16.6667	1	0	1	73.6891
0	167	7	2	0	2	1	2	0	17.5926	0	0	0	69.5492
79	167	8	1	0	2	1	3	0	6.87023	0	0	0	66.7893
10	167	6	0	0	3	1	3	4	18.4615	1	0	0	67.1573
24	167	7	0	0	3	1	2	5	11.1111	1	0	0	62.9255
63	167	5	0	0	3	1	4	5	8.57143	1	0	0	67.8933
81	167	7	1	0	3	2	2	4	25	1	0	1	71.6651
64	167	5	1	0	3	1	2	5	13.2231	1	0	0	67.3413
82	167	6	2	1	2	1	2	4	16.4179	0	1	1	67.0653
72	168	7	1	1	5	2	2	2	10.7143	0	0	1	60.4416
60	168	6	2	0	2	2	3	2	17.9487	0	0	0	69.5492
86	168	2	0	0	2	2	3	2	5.55556	0	0	0	76.7249
51	168	8	0	0	2	2	1	5	13.7615	0	0	0	74.057
98	168	5	0	0	3	0	7	5	18.0952	1	0	0	71.6651
35	168	5	0	1	3	2	0	5	16.9811	1	0	0	74.517
63	168	3	0	0	2	2	1	2	15.7895	0	0	0	67.2493
1	168	7	1	0	3	1	3	4	10.7692	1	0	1	70.5612
57	168	2	0	0	2	1	2	2	15.1899	0	0	0	69.3652
86	168	1	1	0	2	1	2	2	13.7255	0	0	1	66.0534
3	168	6	3	0	3	1	3	6	13.7255	1	0	1	66.0534
59	168	8	2	0	3	2	1	0	18.75	1	0	1	65.6854
86	168	3	0	0	3	1	3	7	14.9254	1	0	0	68.0773
95	168	2	1	0	2	2	2	6	20	0	0	1	68.8132
70	168	4	2	0	3	2	1	4	11.0236	1	0	1	66.9733
74	168	4	0	0	3	1	1	4	17.0455	1	0	0	68.2613
4	168	4	2	0	2	1	1	1	12.2449	0	0	1	69.3652
86	168	6	0	1	2	1	1	3	17.0213	0	0	0	66.3293
26	168	3	0	0	3	2	2	4	25.7143	1	0	0	71.7571
90	168	1	1	0	2	1	3	1	18.6441	0	0	1	69.0892
85	169	12	3	0	3	2	3	5	22.0339	1	0	0	73.873
67	169	1	0	0	2	2	3	1	21.7391	0	0	0	72.6771
0	169	6	1	0	3	2	2	6	17.6471	1	0	0	72.6771
56	169	3	0	0	3	1	1	4	28.0702	1	0	0	75.069
54	169	5	3	0	3	1	3	6	20	1	0	1	69.1812
2	169	10	0	1	3	2	3	8	25	1	0	0	70.2852
73	169	7	1	0	2	2	1	3	11.6883	0	0	1	69.3652
2	169	7	2	0	3	2	4	6	16.3636	1	0	1	68.6293
1	169	9	0	0	2	1	2	1	9.25926	0	0	0	63.4775
85	169	3	0	0	3	1	2	5	18.3673	1	0	0	67.7093
65	169	10	0	0	3	1	4	4	7.69231	1	0	0	69.0892
28	169	5	0	0	2	1	2	4	7.43802	0	1	0	64.5814
93	169	2	1	0	2	1	2	4	28.3333	0	0	1	68.8132
0	169	3	1	0	2	1	1	1	28.125	0	0	0	70.6532
75	169	4	1	0	2	0	2	3	13.2231	0	1	1	67.3413
56	170	7	2	1	3	2	1	3	8.33333	0	0	0	67.8933
61	170	7	1	0	3	1	2	6	18.6667	1	0	1	72.7691
65	170	5	1	1	3	2	2	6	17.6471	1	0	0	72.6771
[truncated: 2,025 more rows]
